# Supplementary material for: Mitochondrial miRNA miR-134-5p Play Oncogenic Role in Clear Cell Renal Cell Carcinoma
Source: Biomolecules. 2025 Mar 20;15(3):445. doi: 10.3390/biom15030445 (PMC11939903; doi:10.3390/biom15030445)
Supplement: Supplementary file 1 [file biomolecules-15-00445-s001.zip]

Archive with 2 entries (2 files):
- Additional File1_Supplementary Figures-R1.pdf
- Additional File2_Supplementary Tables-R1.xlsx
