# Supplementary material for: Mitochondrial miRNA miR-134-5p Play Oncogenic Role in Clear Cell Renal Cell Carcinoma
Source: Biomolecules. 2025 Mar 20;15(3):445. doi: 10.3390/biom15030445 (PMC11939903; doi:10.3390/biom15030445)
Supplement: Supplementary file 1 [file biomolecules-15-00445-s001.zip › Additional File2_Supplementary Tables-R1.xlsx]

## Sheet: Table S1
Table S1. Dysregulated mitomiRs in 786O cells compared with 293T cells
ID	293T_mito1_TPM	293T_mito2_TPM	293T_mito3_TPM	786O_mito1_TPM	786O_mito2_TPM	786O_mito3_TPM	293T_mito_mean	786O_mito_mean	log2(fc)	PValue	FDR	Direction
hsa-let-7a-2-3p	0.01	0.01	0.01	15.3019	21.6525	25.7773	0.01	20.9106	11.03	5.54198e-45	2.51441e-43	UP
hsa-let-7b-3p	6.2874	7.1605	10.3804	37.4828	39.9367	38.7335	7.94277	38.7177	2.28528	1.7823e-28	4.19869e-27	UP
hsa-let-7b-5p	2440.43	2343.84	2575.82	13409.3	14412	12916.7	2453.37	13579.4	2.46858	1.28108e-49	7.29918e-48	UP
hsa-let-7d-3p	246.838	208.938	213.095	580.07	597.928	626.484	222.957	601.494	1.43179	5.0217e-24	9.32059e-23	UP
hsa-let-7d-5p	951.139	983.664	1062.36	3179.3	3300.96	3045.91	999.054	3175.39	1.6683	9.9681e-32	2.59807e-30	UP
hsa-let-7f-1-3p	0.815	1.2825	0.8897	9.6866	11.3876	10.3919	0.995733	10.4887	3.39693	1.3433e-24	2.63286e-23	UP
hsa-let-7i-3p	10.9447	11.7561	11.715	79.1771	99.2805	84.4849	11.4719	87.6475	2.9336	4.84453e-43	2.01171e-41	UP
hsa-let-7i-5p	2477.34	2393.11	2641.96	17410.8	18937.6	15210.5	2504.14	17186.3	2.77887	9.89184e-54	6.2141e-52	UP
hsa-miR-100-3p	0.01	0.01	0.01	10.5289	9.6233	11.4716	0.01	10.5413	10.0418	5.35748e-34	1.47555e-32	UP
hsa-miR-100-5p	84.0645	78.6589	180.619	81541.8	93213.2	93413.9	114.448	89389.6	9.60928	6.43605e-132	1.75204e-129	UP
hsa-miR-105-3p	0.01	0.01	0.01	0.5615	0.9623	0.9447	0.01	0.822833	6.36253	0.000227572	0.000956348	UP
hsa-miR-105-5p	0.01	0.01	0.01	0.8423	1.2831	0.8098	0.01	0.9784	6.61235	5.02141e-05	0.000231249	UP
hsa-miR-10526-3p	0.01	0.01	0.01	1.6846	2.4058	2.5642	0.01	2.2182	7.79325	2.49767e-10	1.93038e-09	UP
hsa-miR-1185-1-3p	0.5822	0.01	0.01	4.2115	5.2928	4.0488	0.200733	4.5177	4.49224	2.55201e-16	3.15779e-15	UP
hsa-miR-1185-2-3p	0.01	0.01	0.01	1.5442	0.9623	3.1041	0.01	1.8702	7.54705	1.09528e-07	6.77637e-07	UP
hsa-miR-1197	0.01	0.01	0.5932	3.65	2.2454	5.9382	0.2044	3.94453	4.27039	2.99392e-11	2.47808e-10	UP
hsa-miR-124-3p	22.2387	28.749	27.1373	2.8077	4.6513	163.302	26.0417	56.9202	1.12812	0.0362452	0.0907057	UP
hsa-miR-125b-1-3p	1.3972	0.01	1.4829	473.378	499.29	559.274	0.963367	510.647	9.05003	5.25996e-133	1.61086e-130	UP
hsa-miR-125b-5p	1207.17	3079.56	2990.89	12341.4	7953.67	14421.3	2425.88	11572.1	2.25407	9.61535e-19	1.36963e-17	UP
hsa-miR-127-3p	36.6763	95.8655	43.3011	10.6692	6.2552	586.536	58.6143	201.153	1.77897	0.0153977	0.0430928	UP
hsa-miR-1287-5p	64.9695	73.3152	69.697	210.577	197.759	235.64	69.3272	214.659	1.63055	4.54446e-27	1.01218e-25	UP
hsa-miR-1291	0.2329	0.2137	1.038	3.65	10.9064	2.1594	0.494867	5.57193	3.49307	2.69055e-08	1.73927e-07	UP
hsa-miR-1293	0.01	0.01	0.01	0.7019	0.4812	0.5398	0.01	0.5743	5.84373	0.00307753	0.0103999	UP
hsa-miR-1296-3p	0.1164	0.01	0.01	0.5615	0.01	0.6748	0.0454667	0.415433	3.19174	0.0305815	0.0786197	UP
hsa-miR-130a-3p	0.5822	0.2137	0.1483	202.996	214.76	198.526	0.314733	205.428	9.35028	9.07568e-122	2.22354e-119	UP
hsa-miR-130a-5p	0.01	0.01	0.01	4.9135	8.1798	9.3122	0.01	7.4685	9.54467	1.765e-23	3.17959e-22	UP
hsa-miR-134-5p	0.1164	0.3206	0.01	1.825	3.0474	3.7789	0.149	2.88377	4.27457	6.27264e-11	5.10564e-10	UP
hsa-miR-135b-3p	0.4657	1.0687	0.01	4.9135	4.0097	4.3187	0.5148	4.41397	3.09999	1.63927e-11	1.38969e-10	UP
hsa-miR-135b-5p	1.7465	2.8856	3.2624	72.0174	59.3438	61.5417	2.6315	64.301	4.61088	3.8821e-59	2.97223e-57	UP
hsa-miR-136-3p	2.3287	6.6262	5.0419	1.4038	1.2831	31.7156	4.6656	11.4675	1.29742	0.0169902	0.0471416	UP
hsa-miR-137-3p	0.01	0.01	0.01	0.5615	1.7643	0.8098	0.01	1.0452	6.70764	6.65422e-05	0.000301346	UP
hsa-miR-138-1-3p	0.1164	0.4275	0.5932	3.0885	4.1701	1.8894	0.379033	3.04933	3.0081	1.44771e-08	9.50911e-08	UP
hsa-miR-138-5p	2.7944	1.8168	4.0039	33.9731	40.7387	26.7221	2.8717	33.8113	3.55753	1.89338e-34	5.45738e-33	UP
hsa-miR-139-3p	1.9794	1.2825	2.2244	10.5289	8.9818	11.2017	1.82877	10.2375	2.48492	1.00368e-18	1.41323e-17	UP
hsa-miR-139-5p	8.3832	12.0767	8.7492	26.1116	31.1154	29.5562	9.73637	28.9277	1.571	8.22228e-18	1.1254e-16	UP
hsa-miR-143-3p	35.7449	34.4133	32.6241	92.2328	120.773	164.111	34.2608	125.706	1.87542	2.54198e-23	4.41692e-22	UP
hsa-miR-143-5p	0.815	0.7481	0.5932	2.9481	2.0851	5.6683	0.718767	3.56717	2.31118	1.11853e-07	6.90277e-07	UP
hsa-miR-145-5p	1.0479	1.4962	1.1863	4.6327	1.9247	4.8586	1.24347	3.80533	1.61366	2.0102e-06	1.07298e-05	UP
hsa-miR-146a-5p	41.3336	34.8408	41.0768	17602.9	18410	15137.4	39.0837	17050.1	8.769	3.94463e-196	4.83217e-193	UP
hsa-miR-147b-3p	16.8828	18.1685	13.4945	65.279	84.0436	69.5044	16.1819	72.9423	2.17237	7.04251e-28	1.61254e-26	UP
hsa-miR-147b-5p	21.1908	17.5273	22.8369	54.3289	57.5795	56.8181	20.5183	56.2422	1.45474	3.9276e-21	6.16834e-20	UP
hsa-miR-152-3p	221.688	174.631	176.467	2740.59	3249.31	3237.55	190.929	3075.82	4.00986	1.59591e-76	2.05788e-74	UP
hsa-miR-155-3p	0.01	0.01	0.01	16.8462	22.9356	28.4765	0.01	22.7528	11.1518	4.6381e-47	2.18526e-45	UP
hsa-miR-155-5p	0.9315	1.4962	5.9317	4366.53	4015.33	3789	2.78647	4056.95	10.5077	1.72184e-101	3.51543e-99	UP
hsa-miR-181a-2-3p	192.347	164.799	113.74	760.745	822.793	760.094	156.962	781.211	2.3153	1.02457e-29	2.48534e-28	UP
hsa-miR-181b-2-3p	1.2808	0.7481	1.038	6.4577	7.2175	6.4781	1.0223	6.71777	2.71616	3.62556e-16	4.41922e-15	UP
hsa-miR-181b-5p	1398.59	1760.74	1571.89	4108.36	3506.41	3601.14	1577.07	3738.64	1.24526	1.2154e-21	2.01198e-20	UP
hsa-miR-193a-3p	1.2808	0.01	0.2966	9.8269	10.5856	5.9382	0.529133	8.78357	4.0531	3.15018e-16	3.85897e-15	UP
hsa-miR-193a-5p	47.5046	46.2762	43.1528	377.776	362.799	320.395	45.6445	353.656	2.95383	5.16241e-49	2.74954e-47	UP
hsa-miR-193b-3p	260.693	221.762	204.642	427.332	531.367	420.535	229.033	459.745	1.00528	3.05524e-15	3.49782e-14	UP
hsa-miR-193b-5p	17.8142	23.0847	20.1676	56.8559	46.9938	47.236	20.3555	50.3619	1.30691	3.08533e-17	4.08598e-16	UP
hsa-miR-200a-3p	7.801	6.6262	10.9736	6776.38	6816.19	6366.47	8.46693	6653.01	9.61795	7.15731e-203	1.75354e-199	UP
hsa-miR-200a-5p	0.4657	0.1069	0.01	290.737	336.495	345.228	0.1942	324.153	10.7049	8.02591e-137	2.80907e-134	UP
hsa-miR-200b-3p	5.2395	4.8093	13.6428	11456.9	11461.4	11515.7	7.8972	11478	10.5052	1.2771e-138	6.25778e-136	UP
hsa-miR-200b-5p	0.1164	0.1069	1.038	411.749	409.151	410.818	0.420433	410.573	9.93154	9.30614e-138	3.80001e-135	UP
hsa-miR-21-3p	491.928	317.414	313.043	9189.59	11232.8	9035.57	374.129	9819.32	4.71402	2.96821e-73	3.16179e-71	UP
hsa-miR-21-5p	4489.53	5036.63	4341.09	93765.4	88698.6	97447.2	4622.41	93303.7	4.33522	8.27207e-94	1.44761e-91	UP
hsa-miR-210-5p	12.4583	8.443	9.4907	21.7597	21.0109	23.3481	10.1307	22.0396	1.12137	1.48526e-12	1.42144e-11	UP
hsa-miR-219a-2-3p	0.01	0.2137	0.2966	0.1404	0.01	3.374	0.173433	1.1748	2.75996	0.0130934	0.037519	UP
hsa-miR-22-3p	4087.49	4121.68	4599.56	20033.8	21616.5	23979.3	4269.58	21876.5	2.35722	3.03498e-48	1.48714e-46	UP
hsa-miR-22-5p	4.1916	5.5574	6.8214	33.1308	42.1822	29.1513	5.52347	34.8214	2.65633	1.44155e-28	3.42893e-27	UP
hsa-miR-23a-3p	423.815	419.692	412.399	4369.34	4321.35	4523.59	418.635	4404.76	3.3953	7.93665e-74	9.25943e-72	UP
hsa-miR-23a-5p	0.815	0.4275	0.7415	10.1077	7.859	10.6618	0.661333	9.54283	3.85097	1.50002e-24	2.9167e-23	UP
hsa-miR-24-2-5p	16.0677	23.9397	16.9052	210.718	193.749	240.499	18.9709	214.989	3.5024	2.65041e-50	1.54607e-48	UP
hsa-miR-24-3p	1581.04	1289.86	1491.07	7913.91	11204.9	11025	1453.99	10047.9	2.78881	6.73349e-49	3.48231e-47	UP
hsa-miR-2682-5p	0.01	0.01	0.01	0.9827	3.5285	1.3496	0.01	1.9536	7.60999	2.23264e-07	1.34068e-06	UP
hsa-miR-27a-3p	1192.5	897.737	1041.75	14994.2	21143.5	19608.3	1044	18582	4.15372	7.62318e-77	1.0376e-74	UP
hsa-miR-27a-5p	10.5954	14.6417	10.2321	132.383	132.16	170.319	11.8231	144.954	3.61592	1.06975e-51	6.5522e-50	UP
hsa-miR-28-3p	406.118	780.284	777.641	2849.95	2821.88	2853.46	654.681	2841.76	2.11792	9.91695e-27	2.15013e-25	UP
hsa-miR-28-5p	184.197	185.105	214.726	560.978	638.988	611.773	194.676	603.913	1.63327	1.07101e-28	2.57253e-27	UP
hsa-miR-29a-3p	1229.41	1193.35	1158.6	8034.65	9901.59	9519.13	1193.79	9151.79	2.93851	1.35374e-58	1.00505e-56	UP
hsa-miR-29a-5p	0.01	1.1756	1.4829	2.6673	3.2078	2.5642	0.8895	2.8131	1.66109	4.76509e-05	0.000220273	UP
hsa-miR-29b-1-5p	0.4657	1.3894	1.7795	10.6692	8.1798	8.0976	1.21153	8.9822	2.89023	5.01611e-17	6.50237e-16	UP
hsa-miR-29b-3p	40.0529	43.07	42.4114	176.183	187.655	126.997	41.8448	163.612	1.96716	3.34536e-26	7.06563e-25	UP
hsa-miR-30a-3p	295.274	257.565	244.829	754.007	827.284	805.711	265.889	795.667	1.58134	8.49032e-26	1.76282e-24	UP
hsa-miR-30a-5p	15539.7	17651.2	15303.5	57967.6	46425.9	47358.5	16164.8	50584	1.64582	7.59271e-28	1.72242e-26	UP
hsa-miR-30c-2-3p	36.5599	31.9552	36.628	117.642	120.933	114.851	35.0477	117.809	1.74906	7.93995e-28	1.78467e-26	UP
hsa-miR-31-3p	8.616	7.588	8.7492	57.277	59.1834	53.3092	8.31773	56.5899	2.76628	4.99704e-39	1.74897e-37	UP
hsa-miR-31-5p	355.003	332.804	354.862	1511.24	1784.16	1870.68	347.556	1722.03	2.30879	2.77168e-41	1.07788e-39	UP
hsa-miR-3130-3p	26.6631	19.2372	5.1902	48.152	38.9744	44.1319	17.0302	43.7528	1.36128	6.95913e-07	3.94673e-06	UP
hsa-miR-3138	0.6986	0.9619	0.4449	1.825	1.6039	1.6195	0.7018	1.6828	1.26173	0.000452358	0.00179623	UP
hsa-miR-3152-3p	0.3493	0.01	0.01	0.2808	1.1227	0.8098	0.1231	0.737767	2.58333	0.0138716	0.039564	UP
hsa-miR-3152-5p	1.2808	1.0687	1.1863	9.6866	6.5759	8.2326	1.1786	8.16503	2.79238	4.63802e-17	6.07655e-16	UP
hsa-miR-3161	2.2122	3.5268	1.038	5.7558	7.5383	6.2082	2.259	6.50077	1.52493	9.96456e-08	6.18055e-07	UP
hsa-miR-3167	0.01	0.01	0.01	2.6673	1.2831	0.9447	0.01	1.6317	7.35023	5.45648e-07	3.16786e-06	UP
hsa-miR-323a-3p	0.3493	0.1069	0.8897	13.8981	16.52	17.1399	0.448633	15.8527	5.14304	1.15453e-35	3.62641e-34	UP
hsa-miR-323b-3p	0.01	0.01	0.2966	4.0712	2.0851	3.1041	0.105533	3.0868	4.87034	1.10314e-12	1.06826e-11	UP
hsa-miR-329-3p	0.6986	0.01	0.2966	5.1942	2.887	4.3187	0.335067	4.1333	3.62477	6.30077e-12	5.6339e-11	UP
hsa-miR-3648	0.6986	0.1069	0.01	0.4212	0.6416	1.3496	0.271833	0.804133	1.56471	0.0349673	0.0881378	UP
hsa-miR-365a-3p	651.907	612.706	582.192	1841.85	1715.03	1674.99	615.602	1743.96	1.5023	5.69256e-25	1.14318e-23	UP
hsa-miR-365b-3p	651.907	612.706	582.192	1841.85	1715.03	1674.99	615.602	1743.96	1.5023	6.12443e-25	1.21991e-23	UP
hsa-miR-365b-5p	3.1437	4.7024	2.521	46.0462	34.6439	45.3465	3.4557	42.0122	3.60376	3.01765e-39	1.10347e-37	UP
hsa-miR-3664-3p	1.7465	1.4962	1.038	6.3173	4.6513	4.3187	1.4269	5.09577	1.83641	3.84588e-09	2.69211e-08	UP
hsa-miR-3689a-5p	0.1164	0.01	0.01	1.4038	1.9247	2.2943	0.0454667	1.87427	5.36537	7.39936e-09	4.96669e-08	UP
hsa-miR-3689b-5p	0.1164	0.01	0.01	1.4038	1.9247	2.2943	0.0454667	1.87427	5.36537	7.45492e-09	4.99031e-08	UP
hsa-miR-3689e	0.1164	0.01	0.01	1.4038	1.9247	2.2943	0.0454667	1.87427	5.36537	7.17983e-09	4.84589e-08	UP
hsa-miR-369-3p	0.01	0.01	0.1483	1.1231	0.8019	1.8894	0.0561	1.27147	4.50235	3.27453e-06	1.68897e-05	UP
hsa-miR-370-3p	0.4657	1.71	0.7415	0.2808	0.01	12.5513	0.9724	4.2807	2.13822	0.015337	0.0430878	UP
hsa-miR-376a-3p	0.01	0.01	0.1483	0.8423	2.4058	2.6992	0.0561	1.98243	5.14313	4.25338e-08	2.69271e-07	UP
hsa-miR-376c-3p	0.2329	0.01	0.5932	2.5269	4.3305	1.4846	0.2787	2.78067	3.31865	6.78903e-08	4.24314e-07	UP
hsa-miR-377-3p	0.01	0.01	0.01	0.4212	0.6416	0.6748	0.01	0.5792	5.85599	0.00310841	0.0104898	UP
hsa-miR-377-5p	0.01	0.01	0.01	0.2808	0.3208	0.6748	0.01	0.425467	5.41097	0.0150036	0.0422757	UP
hsa-miR-379-3p	0.01	0.7481	0.5932	2.1058	1.1227	2.0244	0.450433	1.75097	1.95877	0.000132878	0.000576196	UP
hsa-miR-379-5p	1.1643	1.2825	0.4449	10.8096	13.7934	17.1399	0.9639	13.9143	3.85154	5.6116e-26	1.17508e-24	UP
hsa-miR-380-3p	0.01	0.01	0.01	3.7904	1.4435	1.2146	0.01	2.1495	7.74786	3.30399e-08	2.11352e-07	UP
hsa-miR-381-3p	4.1916	4.4887	3.2624	30.3231	26.1433	44.9417	3.9809	33.8027	3.08597	7.80021e-31	1.95005e-29	UP
hsa-miR-382-3p	0.01	0.01	0.01	3.9308	2.5662	3.374	0.01	3.29033	8.36209	5.21558e-14	5.41448e-13	UP
hsa-miR-382-5p	0.01	0.6412	0.2966	3.0885	0.8019	4.1838	0.315933	2.6914	3.09066	2.84887e-06	1.47563e-05	UP
hsa-miR-3929	0.01	0.3206	0.2966	11.9327	10.746	10.122	0.209067	10.9336	5.70866	1.47612e-34	4.30535e-33	UP
hsa-miR-3934-5p	6.5202	4.7024	7.118	14.1789	13.9538	9.987	6.11353	12.7066	1.0555	8.06367e-09	5.38311e-08	UP
hsa-miR-3935	0.01	0.4275	0.01	0.7019	0.01	1.3496	0.149167	0.687167	2.20373	0.0488779	0.116263	UP
hsa-miR-3940-3p	10.3625	6.1987	8.0077	18.1096	14.9161	18.3546	8.18963	17.1268	1.06438	3.71863e-10	2.82834e-09	UP
hsa-miR-3940-5p	0.5822	0.3206	0.7415	2.8077	3.2078	6.3431	0.5481	4.11953	2.90997	3.33112e-10	2.55039e-09	UP
hsa-miR-409-3p	1.7465	0.2137	2.6692	10.8096	14.7557	13.2261	1.54313	12.9305	3.06684	7.07684e-16	8.45768e-15	UP
hsa-miR-409-5p	1.7465	2.9925	2.9658	14.0385	10.9064	23.3481	2.56827	16.0977	2.64798	4.05519e-17	5.34152e-16	UP
hsa-miR-410-3p	1.1643	0.1069	0.4449	0.8423	3.0474	2.5642	0.572033	2.1513	1.91104	0.00040158	0.00162088	UP
hsa-miR-411-3p	1.0479	0.6412	0.5932	7.8616	9.1421	17.1399	0.760767	11.3812	3.90305	4.6038e-21	7.18428e-20	UP
hsa-miR-411-5p	1.5136	3.6337	0.7415	35.377	38.9744	51.4197	1.96293	41.9237	4.41668	1.62426e-35	5.03727e-34	UP
hsa-miR-429	1.5136	0.01	1.6312	1736.7	1811.91	1780.53	1.0516	1776.38	10.7221	8.87231e-163	5.43429e-160	UP
hsa-miR-455-3p	177.094	174.204	169.645	748.672	771.308	738.366	173.648	752.782	2.11607	1.88113e-37	6.31337e-36	UP
hsa-miR-455-5p	264.885	224.541	231.038	852.557	876.684	894.784	240.155	874.675	1.86478	1.40568e-31	3.62518e-30	UP
hsa-miR-4636	0.01	0.01	0.01	1.9654	0.4812	2.6992	0.01	1.71527	7.42229	1.521e-06	8.31795e-06	UP
hsa-miR-4662a-5p	1.2808	0.9619	0.4449	7.0192	9.3025	10.3919	0.895867	8.90453	3.31318	5.57912e-20	8.33465e-19	UP
hsa-miR-4664-3p	0.3493	0.01	0.4449	0.2808	1.6039	1.4846	0.268067	1.1231	2.06682	0.00482443	0.0155612	UP
hsa-miR-4668-5p	0.01	0.01	0.01	0.9827	0.01	0.5398	0.01	0.510833	5.67478	0.0197521	0.0537247	UP
hsa-miR-4674	0.01	0.01	0.01	0.4212	0.01	1.0797	0.01	0.503633	5.6543	0.0237255	0.0630449	UP
hsa-miR-4685-3p	0.01	0.7481	0.01	0.1404	0.8019	1.7545	0.256033	0.898933	1.81188	0.0487567	0.1162	UP
hsa-miR-4707-3p	0.01	0.01	0.01	5.1942	5.2928	6.0732	0.01	5.52007	9.10854	2.41564e-21	3.86818e-20	UP
hsa-miR-4707-5p	0.01	0.1069	0.01	3.7904	3.3682	4.3187	0.0423	3.82577	6.49895	4.27724e-16	5.16218e-15	UP
hsa-miR-4725-3p	0.815	0.01	0.7415	5.1942	7.5383	5.1285	0.522167	5.95367	3.5112	3.40827e-15	3.86586e-14	UP
hsa-miR-4725-5p	0.6986	0.01	0.01	3.0885	2.0851	3.239	0.239533	2.8042	3.54929	1.28331e-08	8.47472e-08	UP
hsa-miR-4731-3p	0.5822	0.2137	0.01	0.8423	1.1227	0.5398	0.268633	0.834933	1.63602	0.0174975	0.0481892	UP
hsa-miR-4745-5p	0.4657	0.2137	1.6312	3.3692	2.0851	2.4293	0.7702	2.62787	1.77059	4.50345e-05	0.000209363	UP
hsa-miR-4767	0.2329	0.01	0.4449	0.4212	0.9623	1.3496	0.229267	0.911033	1.99048	0.00536712	0.0171888	UP
hsa-miR-4768-3p	0.3493	0.1069	0.01	0.7019	1.6039	0.5398	0.1554	0.948533	2.60971	0.00200234	0.00708919	UP
hsa-miR-4768-5p	0.1164	0.01	0.01	0.8423	0.8019	1.2146	0.0454667	0.952933	4.38949	4.42518e-05	0.000206116	UP
hsa-miR-4788	0.01	0.01	0.01	1.2635	0.01	0.2699	0.01	0.514467	5.68501	0.0247084	0.0653731	UP
hsa-miR-4798-5p	0.1164	0.01	0.2966	4.2115	3.5285	2.9691	0.141	3.5697	4.66204	3.18671e-15	3.63136e-14	UP
hsa-miR-485-3p	0.9315	0.1069	0.01	2.9481	2.0851	3.9138	0.349467	2.98233	3.09321	1.63984e-07	9.96924e-07	UP
hsa-miR-487a-3p	0.1164	0.3206	0.2966	2.1058	1.7643	2.8342	0.244533	2.23477	3.19202	3.97972e-08	2.53255e-07	UP
hsa-miR-487b-3p	0.2329	0.1069	0.4449	0.9827	0.3208	1.3496	0.261567	0.884367	1.75747	0.0110846	0.0324848	UP
hsa-miR-494-3p	2.3287	1.1756	2.8175	56.8559	54.6925	47.101	2.10727	52.8831	4.64936	3.52541e-54	2.33439e-52	UP
hsa-miR-495-3p	0.01	0.01	0.01	5.0539	6.4155	5.3984	0.01	5.6226	9.13509	3.25765e-21	5.18262e-20	UP
hsa-miR-539-3p	0.01	0.1069	0.1483	4.7731	5.6136	3.7789	0.0884	4.72187	5.73917	1.02299e-18	1.43219e-17	UP
hsa-miR-543	0.2329	0.1069	0.4449	8.7039	5.6136	9.5822	0.261567	7.96657	4.92871	2.05327e-23	3.67191e-22	UP
hsa-miR-544b	0.01	0.01	0.01	15.7231	19.0862	15.7903	0.01	16.8665	10.7199	3.44401e-42	1.4063e-40	UP
hsa-miR-548at-5p	0.01	0.01	0.01	0.01	1.7643	1.6195	0.01	1.13127	6.8218	0.000708331	0.00273724	UP
hsa-miR-5579-3p	0.3493	0.1069	1.1863	3.7904	3.8493	2.5642	0.5475	3.4013	2.63516	2.63587e-08	1.70843e-07	UP
hsa-miR-574-3p	144.959	141.287	171.722	514.791	602.58	643.084	152.656	586.818	1.94263	9.29177e-34	2.52943e-32	UP
hsa-miR-574-5p	87.5574	97.2549	107.956	214.789	179.314	200.146	97.5895	198.083	1.02131	6.78952e-17	8.70907e-16	UP
hsa-miR-584-5p	0.9315	0.01	0.01	14.0385	14.2746	19.7042	0.317167	16.0058	5.65721	1.09964e-33	2.96057e-32	UP
hsa-miR-590-5p	0.01	0.4275	0.7415	1.4038	1.4435	0.5398	0.393	1.12903	1.52249	0.00950421	0.028638	UP
hsa-miR-6501-5p	0.1164	0.3206	0.01	0.5615	0.3208	0.9447	0.149	0.609	2.03113	0.0232725	0.0619821	UP
hsa-miR-654-3p	2.7944	4.2749	2.521	55.5924	68.0047	76.2524	3.19677	66.6165	4.38119	5.25063e-55	3.57334e-53	UP
hsa-miR-654-5p	0.01	0.5344	0.01	1.9654	2.7266	0.5398	0.1848	1.74393	3.23831	7.60134e-05	0.00033799	UP
hsa-miR-656-3p	0.01	0.9619	0.01	0.8423	0.9623	2.1594	0.3273	1.32133	2.01331	0.00678911	0.0214901	UP
hsa-miR-664b-3p	0.2329	0.2137	0.01	0.9827	0.4812	0.5398	0.1522	0.6679	2.13366	0.0113321	0.0331705	UP
hsa-miR-6716-3p	0.01	1.0687	1.4829	2.9481	4.1701	4.5886	0.853867	3.90227	2.19223	1.88412e-07	1.13697e-06	UP
hsa-miR-6732-3p	0.4657	0.2137	0.8897	1.5442	1.7643	1.7545	0.523033	1.68767	1.69006	0.000123274	0.00053645	UP
hsa-miR-6732-5p	0.01	0.01	0.01	0.2808	0.8019	0.135	0.01	0.4059	5.34305	0.0300237	0.0774296	UP
hsa-miR-6734-5p	0.01	0.01	0.01	0.4212	0.1604	1.0797	0.01	0.553767	5.79121	0.00685545	0.0216163	UP
hsa-miR-6746-3p	0.01	0.1069	0.01	0.8423	0.1604	0.8098	0.0423	0.604167	3.83622	0.00351984	0.011701	UP
hsa-miR-6746-5p	0.01	0.01	0.4449	1.2635	0.3208	0.2699	0.154967	0.618067	1.9958	0.0426989	0.105244	UP
hsa-miR-6772-3p	0.01	0.01	0.01	0.2808	0.8019	0.5398	0.01	0.540833	5.75711	0.00575931	0.0183728	UP
hsa-miR-6811-5p	0.01	0.01	0.01	0.8423	0.1604	0.2699	0.01	0.4242	5.40667	0.0216589	0.0583767	UP
hsa-miR-6827-5p	0.01	0.01	0.01	0.9827	0.9623	0.8098	0.01	0.918267	6.52084	6.60293e-05	0.000299577	UP
hsa-miR-6837-5p	0.01	0.2137	0.01	1.5442	0.9623	0.2699	0.0779	0.925467	3.57049	0.00166225	0.00601553	UP
hsa-miR-6869-5p	0.01	0.01	0.01	0.5615	0.3208	0.135	0.01	0.3391	5.08364	0.0431853	0.106122	UP
hsa-miR-6881-3p	0.1164	0.4275	0.1483	6.1769	4.4909	6.2082	0.230733	5.62533	4.60764	7.31579e-20	1.07974e-18	UP
hsa-miR-708-3p	89.6532	91.4837	88.2335	451.618	473.948	453.465	89.7901	459.677	2.35599	1.94837e-43	8.37457e-42	UP
hsa-miR-708-5p	81.1536	94.3693	75.777	513.247	607.873	492.469	83.7666	537.863	2.68279	1.84327e-43	8.06433e-42	UP
hsa-miR-758-3p	0.01	0.01	0.01	13.6173	13.3122	17.1399	0.01	14.6898	10.5206	3.13815e-39	1.13066e-37	UP
hsa-miR-758-5p	0.1164	0.01	0.01	0.5615	0.01	0.5398	0.0454667	0.370433	3.02633	0.0476577	0.114584	UP
hsa-miR-767-5p	0.01	0.4275	0.01	5.8962	4.4909	5.5334	0.149167	5.30683	5.15285	6.83363e-20	1.01469e-18	UP
hsa-miR-7704	1.1643	0.4275	0.7415	1.5442	5.774	1.0797	0.777767	2.7993	1.84766	0.000433029	0.00172507	UP
hsa-miR-7975	0.1164	0.1069	0.1483	0.2808	2.2454	0.5398	0.123867	1.022	3.04454	0.00103198	0.00386597	UP
hsa-miR-873-3p	0.5822	0.2137	0.7415	13.6173	12.8311	11.4716	0.512467	12.64	4.62439	6.37323e-32	1.67897e-30	UP
hsa-miR-873-5p	2.7944	2.565	2.2244	16.8462	21.3317	21.0538	2.52793	19.7439	2.96538	3.71051e-28	8.65785e-27	UP
hsa-miR-876-3p	0.01	0.01	0.01	0.5615	0.4812	0.4049	0.01	0.482533	5.59256	0.00866984	0.0263537	UP
hsa-miR-887-3p	0.2329	0.1069	0.1483	32.4289	28.7096	19.4342	0.1627	26.8576	7.36697	1.35742e-49	7.55836e-48	UP
hsa-miR-887-5p	0.2329	0.2137	0.01	6.1769	7.6987	5.9382	0.1522	6.6046	5.43943	5.90625e-24	1.08799e-22	UP
hsa-miR-889-3p	0.6986	0.01	0.5932	6.0365	8.1798	7.1529	0.433933	7.12307	4.03695	2.30932e-20	3.51419e-19	UP
let-7-y	16.8828	16.3516	15.5706	33.1308	35.6063	29.5562	16.2683	32.7644	1.01006	1.97039e-13	2.01144e-12	UP
let-7-z	10.2461	14.1073	12.9014	27.375	22.294	26.0473	12.4183	25.2388	1.02318	1.70234e-12	1.61032e-11	UP
miR-100-x	3.1437	3.2062	6.08	630.047	631.289	513.793	4.1433	591.71	7.15797	1.49511e-109	3.33002e-107	UP
miR-10400-x	0.01	0.01	0.01	0.5615	0.4812	0.135	0.01	0.392567	5.29487	0.0255947	0.0674996	UP
miR-125-x	723.63	145.455	127.234	690.132	2058.75	632.287	332.106	1127.06	1.76284	2.06023e-05	9.89719e-05	UP
miR-127-y	1.5136	11.6492	8.156	1.5442	0.01	68.1548	7.10627	23.2363	1.70922	0.0415974	0.103151	UP
miR-135-x	0.01	0.01	0.01	0.01	0.6416	0.5398	0.01	0.397133	5.31155	0.0496933	0.117631	UP
miR-138-x	0.6986	0.2137	0.2966	2.5269	0.8019	0.8098	0.402967	1.37953	1.77545	0.0024245	0.00843753	UP
miR-141-y	0.5822	0.01	0.01	4.6327	3.2078	5.9382	0.200733	4.5929	4.51605	1.83639e-14	1.9393e-13	UP
miR-143-y	1.1643	4.8093	2.2244	8.7039	4.6513	13.496	2.73267	8.9504	1.71164	1.10056e-06	6.11421e-06	UP
miR-146-x	17.5813	28.9627	24.913	575.016	471.061	417.431	23.819	487.836	4.35621	1.86828e-62	1.57837e-60	UP
miR-146-y	0.1164	0.5344	0.01	9.4058	12.8311	11.6066	0.220267	11.2812	5.67852	4.96971e-34	1.39952e-32	UP
miR-147-y	2.3287	3.3131	2.3727	5.3346	7.3779	7.9626	2.6715	6.8917	1.36721	4.70037e-09	3.24077e-08	UP
miR-148-z	7.1024	12.9317	12.0116	41.2731	51.1639	46.4262	10.6819	46.2877	2.11546	1.3516e-23	2.47121e-22	UP
miR-152-y	27.8274	33.8789	26.5442	334.256	328.636	308.518	29.4168	323.804	3.46041	4.11739e-57	2.96694e-55	UP
miR-155-x	0.01	0.01	0.01	27.2347	25.3414	18.7594	0.01	23.7785	11.2154	2.7995e-48	1.39975e-46	UP
miR-181-x	115.618	200.815	165.345	467.762	219.251	295.967	160.593	327.66	1.02879	2.49798e-09	1.77909e-08	UP
miR-193-x	0.815	0.4275	3.2624	10.6692	13.7934	12.6862	1.50163	12.3829	3.04375	4.23191e-15	4.77797e-14	UP
miR-200-x	0.01	0.01	0.01	11.7923	6.2552	7.9626	0.01	8.67003	9.75989	6.18591e-25	1.22222e-23	UP
miR-200-y	4.4244	2.8856	6.6731	4150.62	3696.15	3686.7	4.66103	3844.49	9.68793	3.77065e-176	3.07936e-173	UP
miR-21-x	236.358	342.102	261.438	8404.7	6477.13	8117.17	279.966	7666.33	4.77521	2.34389e-84	3.58908e-82	UP
miR-21-y	6.2874	4.1681	4.4487	123.398	113.555	107.833	4.96807	114.929	4.53191	4.06534e-65	3.68892e-63	UP
miR-210-x	0.1164	0.01	0.01	0.5615	0.3208	0.9447	0.0454667	0.609	3.74356	0.00235655	0.00821272	UP
miR-2116-y	2.678	1.71	5.1902	5.7558	5.4532	8.3675	3.19273	6.5255	1.0313	5.40787e-06	2.74312e-05	UP
miR-22-y	4.8902	5.6643	8.156	20.9173	17.322	21.0538	6.23683	19.7644	1.66402	4.02928e-16	4.887e-15	UP
miR-23-y	73.7019	88.5981	82.7467	1297.58	1074.28	1054.44	81.6822	1142.1	3.80552	3.34469e-66	3.2778e-64	UP
miR-2355-y	0.01	0.01	0.01	0.01	0.4812	0.6748	0.01	0.388667	5.28046	0.0490718	0.116611	UP
miR-24-y	8.2667	8.1224	6.08	80.7213	87.7325	66.6702	7.4897	78.3747	3.38741	1.75615e-43	7.82284e-42	UP
miR-24-z	6.8695	10.7942	8.6009	56.0136	51.1639	68.1548	8.75487	58.4441	2.7389	1.19512e-34	3.52775e-33	UP
miR-27-y	480.169	500.809	466.377	1888.04	2261	2226.03	482.452	2125.02	2.13902	5.85081e-37	1.91126e-35	UP
miR-27-z	11.294	15.2829	11.1219	37.7635	38.9744	36.7091	12.5663	37.8157	1.58943	1.49517e-19	2.19351e-18	UP
miR-28-x	4.6573	5.6643	6.3765	50.8193	13.9538	17.2749	5.56603	27.3493	2.29678	2.87849e-11	2.3961e-10	UP
miR-28-y	198.518	91.3768	84.3779	317.831	273.623	236.18	124.758	275.878	1.1449	3.17348e-09	2.24711e-08	UP
miR-29-y	11.9926	15.4967	19.1296	51.6616	54.2113	42.9173	15.5396	49.5967	1.67429	3.52106e-20	5.32505e-19	UP
miR-298-x	0.2329	0.3206	1.1863	0.01	0.8019	4.5886	0.579933	1.80017	1.63417	0.0314897	0.0806164	UP
miR-3064-x	0.1164	0.1069	0.01	0.01	0.9623	0.6748	0.0777667	0.549033	2.81967	0.0436014	0.106823	UP
miR-31-x	40.0529	58.4598	63.4688	180.675	180.597	177.877	53.9938	179.717	1.73486	3.21996e-24	6.1632e-23	UP
miR-365-x	0.1164	0.01	0.4449	1.1231	1.1227	0.8098	0.190433	1.01853	2.41914	0.000517232	0.00203406	UP
miR-365-y	6.8695	6.733	8.8975	15.3019	12.6707	17.6798	7.5	15.2175	1.02077	6.21827e-10	4.64474e-09	UP
miR-3940-y	0.01	0.5344	1.038	2.2462	1.6039	2.8342	0.527467	2.2281	2.07866	1.49298e-05	7.33028e-05	UP
miR-429-z	0.01	0.01	0.01	13.1962	15.3973	12.6862	0.01	13.7599	10.4263	1.54436e-37	5.25512e-36	UP
miR-434-x	2.3287	1.8168	2.0761	0.5615	0.01	20.109	2.07387	6.8935	1.73291	0.0228118	0.0610807	UP
miR-4485-y	0.1164	1.71	0.4449	0.9827	2.0851	1.4846	0.7571	1.51747	1.00311	0.0265617	0.0698242	UP
miR-455-x	1.1643	0.2137	0.8897	4.6327	2.5662	1.0797	0.7559	2.75953	1.86816	0.000149351	0.000644206	UP
miR-455-y	2.2122	2.8856	1.3346	21.9	16.8408	13.9009	2.14413	17.5472	3.03278	1.71378e-21	2.78064e-20	UP
miR-494-y	0.01	0.1069	0.01	1.6846	1.2831	0.2699	0.0423	1.0792	4.67316	0.00010379	0.000457348	UP
miR-5119-z	0.01	0.1069	0.01	0.4212	2.2454	1.2146	0.0423	1.29373	4.93474	1.71233e-05	8.3404e-05	UP
miR-584-x	0.01	0.01	0.2966	4.6327	3.3682	2.0244	0.105533	3.34177	4.98484	1.62221e-12	1.54646e-11	UP
miR-6240-z	0.5822	1.9237	0.2966	2.3865	5.1324	2.5642	0.934167	3.36103	1.84715	5.09484e-05	0.00023419	UP
miR-6412-z	0.815	0.9619	0.1483	1.4038	2.887	1.0797	0.641733	1.79017	1.48005	0.00180869	0.00646904	UP
miR-666-x	0.01	0.1069	0.01	0.01	0.01	1.7545	0.0423	0.5915	3.80565	0.0324769	0.0824543	UP
miR-6747-y	1.0479	0.3206	0.4449	4.4923	12.3499	7.4228	0.604467	8.08833	3.74211	6.95916e-15	7.71491e-14	UP
miR-6850-y	0.01	0.01	0.01	0.2808	1.2831	0.4049	0.01	0.656267	6.03621	0.00320887	0.0107843	UP
miR-6881-y	0.01	0.01	0.2966	1.9654	1.1227	1.3496	0.105533	1.47923	3.80908	2.6082e-06	1.36249e-05	UP
miR-708-x	5.8216	8.0155	6.9697	28.6385	20.6901	19.7042	6.9356	23.0109	1.73023	1.36338e-16	1.7218e-15	UP
miR-708-y	0.9315	0.855	1.038	6.0365	8.0194	54.9287	0.9415	22.9949	4.61021	7.81604e-12	6.89186e-11	UP
miR-709-z	1.1643	0.6412	0.01	0.9827	4.0097	1.2146	0.605167	2.069	1.77353	0.00194234	0.0068967	UP
miR-72-x	42.2651	61.666	58.7234	179.131	170.172	174.908	54.2182	174.737	1.68834	3.28914e-24	6.24681e-23	UP
miR-725-y	0.4657	0.4275	0.2966	1.2635	1.2831	0.5398	0.3966	1.0288	1.37521	0.00831477	0.0254322	UP
miR-733-z	0.01	0.01	0.01	0.1404	0.6416	0.8098	0.01	0.5306	5.72955	0.00861097	0.0262073	UP
miR-770-y	0.01	0.01	0.01	0.01	0.01	2.6992	0.01	0.9064	6.50208	0.00999352	0.0298587	UP
miR-7973-z	0.01	0.01	0.01	2.2462	3.2078	1.2146	0.01	2.22287	7.79628	4.24491e-09	2.96297e-08	UP
miR-872-x	0.01	0.01	0.01	0.01	0.01	1.6195	0.01	0.5465	5.77215	0.0430155	0.105811	UP
miR-873-y	0.01	0.01	0.5932	0.4212	0.4812	1.7545	0.2044	0.885633	2.11531	0.0165741	0.0461439	UP
miR-887-y	0.01	0.01	0.01	0.7019	0.01	1.0797	0.01	0.5972	5.90014	0.0114859	0.0335192	UP
miR-98-y	0.3493	0.5344	0.5932	2.1058	1.6039	0.4049	0.4923	1.37153	1.47818	0.00420705	0.0137614	UP
miR-99-z	149.849	189.807	189.665	399.255	396.32	319.99	176.44	371.855	1.07556	8.24089e-17	1.05157e-15	UP
novel-m0003-5p	18.1635	9.6186	10.5287	37.0616	149.001	57.6279	12.7703	81.2302	2.66923	4.22044e-13	4.20328e-12	UP
novel-m0004-5p	18.1635	9.6186	10.5287	37.0616	149.001	57.6279	12.7703	81.2302	2.66923	4.2463e-13	4.21192e-12	UP
novel-m0012-3p	3.7258	1.6031	2.9658	7.4404	16.3596	2.5642	2.7649	8.78807	1.66832	2.06701e-05	9.91033e-05	UP
novel-m0037-3p	0.6986	0.01	0.2966	6.4577	8.5006	9.5822	0.335067	8.18017	4.60961	1.6673e-23	3.02583e-22	UP
novel-m0049-3p	0.01	0.01	0.1483	3.0885	5.1324	5.5334	0.0561	4.58477	6.3527	1.63627e-17	2.19064e-16	UP
novel-m0053-3p	0.01	0.01	0.01	4.9135	4.6513	2.8342	0.01	4.133	8.69105	1.51358e-15	1.74919e-14	UP
novel-m0074-3p	0.01	0.01	0.01	2.5269	2.0851	3.509	0.01	2.707	8.08055	5.67782e-12	5.11421e-11	UP
novel-m0081-5p	0.01	0.01	0.01	2.8077	2.7266	2.9691	0.01	2.83447	8.14693	7.19309e-13	7.02114e-12	UP
novel-m0082-5p	0.01	0.01	0.01	2.8077	2.7266	2.9691	0.01	2.83447	8.14693	6.82008e-13	6.68368e-12	UP
novel-m0084-3p	0.01	0.01	0.01	5.7558	2.0851	5.8033	0.01	4.54807	8.82911	9.97806e-15	1.09624e-13	UP
novel-m0091-5p	0.01	0.01	0.01	1.9654	4.3305	2.8342	0.01	3.04337	8.24952	4.58376e-12	4.15934e-11	UP
novel-m0093-3p	0.1164	0.1069	0.1483	2.1058	0.8019	1.6195	0.123867	1.50907	3.6068	2.4217e-06	1.27595e-05	UP
novel-m0094-3p	0.01	0.01	0.01	1.6846	2.887	1.4846	0.01	2.01873	7.65731	1.06384e-08	7.08262e-08	UP
novel-m0108-5p	0.4657	0.5344	0.01	0.8423	1.4435	0.6748	0.3367	0.986867	1.55139	0.00918334	0.0277768	UP
novel-m0110-3p	0.01	0.01	0.01	2.3865	2.7266	1.3496	0.01	2.15423	7.75103	2.18449e-09	1.56491e-08	UP
novel-m0112-5p	0.2329	1.1756	0.01	1.825	1.2831	1.0797	0.472833	1.39593	1.56183	0.00680815	0.0215225	UP
novel-m0116-3p	0.01	0.01	0.01	2.9481	2.5662	4.5886	0.01	3.36763	8.39559	6.42851e-14	6.61758e-13	UP
novel-m0124-3p	0.1164	0.2137	0.5932	0.4212	1.7643	1.0797	0.307767	1.0884	1.8223	0.00380152	0.0125861	UP
novel-m0126-3p	0.01	0.01	0.01	1.4038	0.8019	0.2699	0.01	0.8252	6.36667	0.000654218	0.00254015	UP
novel-m0151-3p	0.01	0.01	0.01	1.4038	0.9623	0.8098	0.01	1.05863	6.72606	2.56424e-05	0.000121516	UP
novel-m0161-3p	0.01	0.01	0.01	1.1231	0.9623	1.0797	0.01	1.05503	6.72114	2.05098e-05	9.87212e-05	UP
novel-m0182-3p	0.01	0.01	0.01	1.9654	0.8019	0.5398	0.01	1.10237	6.78446	4.88006e-05	0.000225163	UP
novel-m0187-5p	0.1164	0.01	0.2966	0.9827	0.6416	0.4049	0.141	0.6764	2.26218	0.0115244	0.0335331	UP
novel-m0201-3p	0.01	0.1069	0.01	0.2808	0.01	1.3496	0.0423	0.5468	3.69228	0.0189811	0.0519015	UP
novel-m0203-3p	0.3493	0.1069	0.01	0.5615	0.4812	1.3496	0.1554	0.797433	2.35938	0.00550624	0.0176113	UP
novel-m0217-5p	0.01	0.01	0.01	0.01	0.01	3.374	0.01	1.13133	6.82188	0.00476506	0.0154219	UP
novel-m0230-3p	0.1164	0.1069	0.2966	0.4212	0.01	1.4846	0.1733	0.6386	1.88164	0.0467041	0.112734	UP
novel-m0232-3p	0.01	0.01	0.01	1.5442	1.7643	0.8098	0.01	1.37277	7.10094	2.09092e-06	1.10882e-05	UP
novel-m0233-3p	0.01	0.01	0.01	0.2808	1.4435	0.6748	0.01	0.7997	6.32139	0.000945064	0.00356765	UP
novel-m0244-3p	0.01	0.01	0.01	0.9827	0.9623	0.8098	0.01	0.918267	6.52084	6.55096e-05	0.000297771	UP
novel-m0248-5p	0.01	0.2137	0.01	0.4212	0.4812	0.4049	0.0779	0.435767	2.48386	0.0421119	0.104111	UP
novel-m0257-3p	0.01	0.01	0.01	0.1404	1.4435	0.2699	0.01	0.617933	5.94938	0.00788424	0.0242668	UP
novel-m0262-3p	0.01	0.01	0.01	0.5615	0.4812	1.3496	0.01	0.797433	6.31729	0.000471315	0.00186245	UP
novel-m0274-5p	0.1164	0.01	0.01	0.8423	0.6416	0.4049	0.0454667	0.6296	3.79155	0.00159791	0.00580844	UP
novel-m0295-3p	0.1164	0.01	0.1483	0.9827	0.4812	1.4846	0.0915667	0.982833	3.42405	0.00028951	0.00119411	UP
novel-m0317-5p	0.01	0.01	0.01	0.1404	0.3208	0.4049	0.01	0.2887	4.8515	0.0495806	0.117478	UP
novel-m0318-5p	0.01	0.01	0.01	0.1404	0.3208	0.4049	0.01	0.2887	4.8515	0.0495671	0.117478	UP
novel-m0321-3p	0.01	0.01	0.01	0.1404	0.4812	1.3496	0.01	0.657067	6.03797	0.00395244	0.013033	UP
novel-m0355-3p	0.1164	0.1069	0.01	0.4212	0.9623	0.4049	0.0777667	0.596133	2.93841	0.00951483	0.028638	UP
novel-m0380-3p	0.01	0.1069	0.01	0.4212	0.8019	0.135	0.0423	0.4527	3.41983	0.0147003	0.0416848	UP
novel-m0387-3p	0.01	0.01	0.01	0.5615	0.4812	0.4049	0.01	0.482533	5.59256	0.00859654	0.0261959	UP
novel-m0388-3p	0.01	0.01	0.01	0.5615	0.4812	0.4049	0.01	0.482533	5.59256	0.00850435	0.0259473	UP
novel-m0428-3p	0.01	0.01	0.01	0.2808	0.6416	0.8098	0.01	0.5774	5.8515	0.00409555	0.0134325	UP
novel-m0440-3p	0.01	0.01	0.01	0.01	1.2831	0.135	0.01	0.476033	5.57299	0.04703	0.113186	UP
novel-m0456-5p	0.01	0.01	0.01	0.4212	0.3208	0.4049	0.01	0.3823	5.25663	0.0225174	0.0604909	UP
novel-m0506-5p	0.01	0.01	0.01	0.5615	0.1604	0.6748	0.01	0.465567	5.54092	0.012551	0.0361339	UP
novel-m0526-3p	0.01	0.01	0.01	0.01	0.6416	0.6748	0.01	0.442133	5.46641	0.0380376	0.0948038	UP
novel-m0565-5p	0.01	0.01	0.01	0.2808	0.6416	0.2699	0.01	0.397433	5.31264	0.0214721	0.0579369	UP
novel-m0580-5p	0.01	0.01	0.01	0.2808	0.8019	0.2699	0.01	0.450867	5.49463	0.0170887	0.0473612	UP
hsa-let-7c-3p	33.9984	43.3906	38.5558	0.4212	0.01	0.2699	38.6483	0.2337	-7.3696	3.66385e-35	1.1082e-33	Down
hsa-let-7c-5p	1753.48	1655.68	1650.78	29.0597	31.9173	151.695	1686.65	70.8907	-4.57242	1.11821e-11	9.68066e-11	Down
hsa-miR-1-3p	84.1809	66.2616	67.4726	4.0712	3.5285	10.5269	72.6384	6.0422	-3.58759	1.71795e-11	1.44639e-10	Down
hsa-miR-101-3p	8938.19	7768.96	8293.35	2556.55	2750.18	2689.48	8333.5	2665.4	-1.64457	0.00178206	0.00638311	Down
hsa-miR-101-5p	5.7052	6.4124	7.5629	0.7019	0.8019	0.135	6.56017	0.546267	-3.58606	5.3416e-06	2.71513e-05	Down
hsa-miR-106a-5p	24.9166	23.7259	30.5481	6.8789	5.1324	4.3187	26.3969	5.44333	-2.2778	0.000113987	0.000500482	Down
hsa-miR-10b-3p	130.405	105.912	118.781	35.2366	44.1069	45.7514	118.366	41.6983	-1.50519	0.0343978	0.0869707	Down
hsa-miR-10b-5p	29932.8	33122.1	29853.8	8240.45	7081.64	7535.49	30969.6	7619.19	-2.02314	1.9236e-06	1.029e-05	Down
hsa-miR-1180-3p	763.45	732.938	746.944	105.429	108.423	129.427	747.778	114.426	-2.70819	3.90608e-14	4.08969e-13	Down
hsa-miR-1180-5p	3.3766	2.565	3.559	0.01	0.9623	0.5398	3.16687	0.504033	-2.65147	0.0277143	0.0723199	Down
hsa-miR-12136	33.6491	26.7184	24.6164	3.7904	6.2552	3.509	28.328	4.5182	-2.64841	3.08269e-06	1.59337e-05	Down
hsa-miR-1224-5p	1.0479	0.5344	1.1863	0.01	0.01	0.01	0.922867	0.01	-6.52805	0.00396793	0.0130489	Down
hsa-miR-1226-3p	80.9208	80.1551	77.1116	13.3366	11.8688	15.7903	79.3958	13.6652	-2.53855	2.4258e-09	1.73272e-08	Down
hsa-miR-124-5p	3.7258	4.5956	2.521	0.01	0.01	0.135	3.61413	0.0516667	-6.12827	5.76711e-07	3.33241e-06	Down
hsa-miR-1243	2.678	2.565	3.559	0.01	0.01	0.01	2.934	0.01	-8.19673	2.389e-07	1.42757e-06	Down
hsa-miR-1247-3p	0.6986	1.3894	1.7795	0.01	0.01	0.01	1.28917	0.01	-7.01029	0.00252629	0.00871747	Down
hsa-miR-1247-5p	5.3559	3.42	4.7453	0.01	0.01	0.01	4.50707	0.01	-8.81604	1.74965e-09	1.26824e-08	Down
hsa-miR-1250-5p	26.896	17.0998	16.9052	0.01	0.01	0.01	20.3003	0.01	-10.9873	1.26393e-26	2.71634e-25	Down
hsa-miR-1252-5p	6.986	8.2293	5.9317	0.01	0.01	0.135	7.049	0.0516667	-7.09204	1.74372e-12	1.64312e-11	Down
hsa-miR-1255a	28.8753	23.5122	22.392	8.4231	4.4909	5.1285	24.9265	6.01417	-2.05124	0.00285395	0.00972486	Down
hsa-miR-1258	2.3287	0.9619	1.038	0.01	0.01	0.01	1.44287	0.01	-7.17279	0.00136201	0.00503306	Down
hsa-miR-125b-2-3p	731.431	633.226	563.063	1.4038	1.7643	2.5642	642.573	1.91077	-8.39357	4.61172e-92	7.53247e-90	Down
hsa-miR-126-3p	1297.64	1211.2	1277.68	190.362	258.226	263.712	1262.17	237.433	-2.41032	1.84677e-09	1.32686e-08	Down
hsa-miR-126-5p	2287.09	1874.78	2258.78	230.652	302.012	334.161	2140.21	288.942	-2.88891	1.40652e-14	1.52477e-13	Down
hsa-miR-1260b	93.1462	68.6128	71.7731	3.3692	7.859	6.3431	77.844	5.8571	-3.73233	1.06628e-15	1.26202e-14	Down
hsa-miR-1262	22.0058	17.2066	25.2096	0.7019	1.7643	4.3187	21.474	2.26163	-3.24715	4.84362e-06	2.47743e-05	Down
hsa-miR-1266-5p	8.2667	12.2905	14.236	0.4212	1.4435	0.135	11.5977	0.666567	-4.12095	1.14989e-07	7.07849e-07	Down
hsa-miR-1269b	30.9711	28.8558	35.2934	0.01	0.01	0.01	31.7068	0.01	-11.6306	4.83898e-37	1.60209e-35	Down
hsa-miR-1271-3p	7.2188	4.7024	6.08	0.2808	0.4812	0.01	6.0004	0.257333	-4.54335	1.78236e-07	1.07822e-06	Down
hsa-miR-1271-5p	6363.63	5284.89	5836.01	90.2675	97.6766	125.378	5828.18	104.441	-5.80229	2.59813e-73	2.89337e-71	Down
hsa-miR-1273c	18.1635	18.2754	17.9433	5.0539	5.6136	6.2082	18.1274	5.62523	-1.68819	0.026607	0.0698683	Down
hsa-miR-1273h-3p	12.8076	12.9317	7.8595	0.01	0.01	0.01	11.1996	0.01	-10.1292	2.49715e-17	3.32501e-16	Down
hsa-miR-1273h-5p	4.8902	6.4124	4.597	0.01	0.01	0.01	5.29987	0.01	-9.04981	4.70162e-11	3.86542e-10	Down
hsa-miR-1276	35.3956	28.9627	40.6319	9.125	9.7837	11.0667	34.9967	9.9918	-1.8084	0.00312424	0.0105287	Down
hsa-miR-1277-5p	10.1297	14.4279	9.7872	1.1231	1.7643	1.2146	11.4483	1.36733	-3.06569	2.07078e-06	1.10291e-05	Down
hsa-miR-1286	19.4443	15.8173	17.795	5.1942	4.972	2.6992	17.6855	4.28847	-2.04404	0.00485681	0.0156362	Down
hsa-miR-1288-5p	0.9315	1.71	1.3346	0.1404	0.01	0.135	1.32537	0.0951333	-3.8003	0.0199261	0.0541231	Down
hsa-miR-1295a	10.9447	6.4124	9.7872	0.01	0.01	0.01	9.0481	0.01	-9.82147	5.25772e-16	6.31442e-15	Down
hsa-miR-1299	6.6367	6.8399	8.4526	0.2808	0.1604	0.01	7.30973	0.1504	-5.60294	2.8851e-11	2.3961e-10	Down
hsa-miR-1301-3p	392.728	466.93	413.585	63.8751	44.7484	54.9287	424.414	54.5174	-2.96068	1.63377e-14	1.74792e-13	Down
hsa-miR-1302	0.9315	0.9619	0.01	0.01	0.01	0.01	0.634467	0.01	-5.98747	0.0437844	0.107165	Down
hsa-miR-1303	362.921	367.217	384.965	14.3193	17.8031	18.4895	371.701	16.8706	-4.46156	3.86469e-40	1.47945e-38	Down
hsa-miR-1306-5p	72.0719	68.1853	60.0581	15.3019	15.5577	28.2066	66.7718	19.6887	-1.76187	0.00826678	0.0253487	Down
hsa-miR-133a-3p	4.8902	5.9849	2.6692	0.7019	0.9623	1.2146	4.51477	0.9596	-2.23415	0.0291242	0.0754274	Down
hsa-miR-133a-5p	1.2808	1.4962	1.7795	0.01	0.01	0.01	1.51883	0.01	-7.24682	0.00043044	0.00171755	Down
hsa-miR-141-3p	15.602	9.6186	13.1979	4.3519	3.5285	3.239	12.8062	3.70647	-1.78872	0.0317725	0.0810862	Down
hsa-miR-1468-5p	35.6284	35.2683	45.8221	10.3885	9.6233	11.3366	38.9063	10.4495	-1.89657	0.000769108	0.00295347	Down
hsa-miR-146b-3p	7.801	8.1224	5.0419	0.7019	1.2831	0.5398	6.98843	0.8416	-3.05376	9.82093e-05	0.000434319	Down
hsa-miR-146b-5p	928.086	1025.56	1024.55	277.26	221.817	251.43	992.73	250.169	-1.9885	1.49027e-05	7.33028e-05	Down
hsa-miR-148a-3p	59113.9	56693	60454.3	1111.85	1137.8	1227.6	58753.7	1159.08	-5.66363	3.71401e-83	5.35255e-81	Down
hsa-miR-148a-5p	1660.68	1600	1768.52	30.1827	31.9173	37.2489	1676.4	33.1163	-5.66168	1.7137e-71	1.74941e-69	Down
hsa-miR-148b-3p	4171.2	3821.05	3912.08	1205.06	1393.13	1332.05	3968.11	1310.08	-1.59879	0.00407894	0.013396	Down
hsa-miR-148b-5p	174.3	184.25	179.729	62.0501	61.5892	62.3515	179.426	61.9969	-1.53312	0.0164386	0.0458187	Down
hsa-miR-153-3p	58.7986	53.6505	53.6815	0.7019	0.6416	1.4846	55.3769	0.9427	-5.87634	1.311e-36	4.17135e-35	Down
hsa-miR-153-5p	2.678	4.3818	2.0761	0.01	0.01	0.01	3.0453	0.01	-8.25044	4.45424e-07	2.59831e-06	Down
hsa-miR-17-3p	534.426	526.566	543.34	99.1117	102.969	88.9386	534.777	97.0066	-2.46278	2.87314e-10	2.21358e-09	Down
hsa-miR-17-5p	4565.33	4997.62	4586.36	770.292	837.389	743.089	4716.44	783.59	-2.58953	6.2422e-13	6.14192e-12	Down
hsa-miR-181c-3p	1675.23	1335.06	1357.02	61.0674	79.0716	87.3191	1455.77	75.8194	-4.26307	8.12148e-35	2.42654e-33	Down
hsa-miR-181c-5p	275.363	281.505	261.141	14.0385	18.7655	18.2196	272.67	17.0079	-4.00288	2.05535e-30	5.03562e-29	Down
hsa-miR-181d-3p	6.8695	9.298	6.2282	0.4212	0.01	0.01	7.46523	0.147067	-5.66565	1.88998e-10	1.47937e-09	Down
hsa-miR-181d-5p	531.516	588.659	578.189	50.5385	32.8797	38.0587	566.121	40.4923	-3.80539	4.20937e-25	8.52311e-24	Down
hsa-miR-186-5p	9635.16	10905.5	10513	2283.36	2095.64	2254.64	10351.2	2211.21	-2.22689	6.9104e-09	4.67693e-08	Down
hsa-miR-187-3p	3.9587	3.6337	5.1902	0.01	0.01	0.01	4.26087	0.01	-8.735	2.95502e-09	2.09849e-08	Down
hsa-miR-187-5p	1.8629	0.9619	3.2624	0.01	0.01	0.01	2.02907	0.01	-7.66467	0.00011535	0.000503757	Down
hsa-miR-188-3p	38.4228	32.2758	41.6699	5.7558	9.9441	5.2634	37.4562	6.98777	-2.4223	1.32954e-05	6.55409e-05	Down
hsa-miR-18a-3p	100.831	101.423	104.842	16.7058	14.2746	16.4651	102.365	15.8152	-2.69435	1.02502e-11	8.9053e-11	Down
hsa-miR-18a-5p	420.206	445.983	418.182	40.5712	47.9562	41.9725	428.124	43.5	-3.29894	1.35786e-21	2.21784e-20	Down
hsa-miR-18b-5p	1.6301	0.4275	1.038	0.01	0.01	0.01	1.03187	0.01	-6.68911	0.00293896	0.0100006	Down
hsa-miR-1914-5p	10.8282	11.9698	13.1979	2.1058	1.4435	2.5642	11.9986	2.03783	-2.55776	7.09921e-05	0.000317972	Down
hsa-miR-192-5p	5520.08	4397.74	5722.42	578.526	726.4	770.351	5213.41	691.759	-2.91389	1.52739e-16	1.91903e-15	Down
hsa-miR-194-3p	2.5615	1.4962	3.1141	0.1404	0.1604	0.135	2.3906	0.145267	-4.0406	0.00102598	0.00384938	Down
hsa-miR-194-5p	647.599	672.341	747.389	107.816	132	111.477	689.11	117.097	-2.55702	9.5415e-12	8.34881e-11	Down
hsa-miR-195-3p	13.1569	17.9547	23.2818	1.5442	0.9623	1.2146	18.1311	1.24037	-3.86963	1.47931e-11	1.25844e-10	Down
hsa-miR-195-5p	73.9348	70.964	68.3624	19.6539	13.9538	12.6862	71.0871	15.4313	-2.20373	1.99109e-05	9.62163e-05	Down
hsa-miR-196a-5p	2331.57	2582.17	2647.15	847.503	764.733	732.832	2520.3	781.689	-1.68893	0.00204697	0.00722632	Down
hsa-miR-199b-5p	101.529	111.042	103.211	4.3519	2.887	2.2943	105.261	3.17773	-5.04982	5.36017e-34	1.47555e-32	Down
hsa-miR-19a-3p	495.072	561.834	500.484	56.8559	43.6257	38.7335	519.13	46.405	-3.48374	2.00428e-20	3.06905e-19	Down
hsa-miR-19b-1-5p	5.8216	4.5956	7.5629	0.5615	0.3208	0.4049	5.99337	0.429067	-3.80409	1.82259e-06	9.79245e-06	Down
hsa-miR-19b-3p	970.118	1066.92	1040.71	132.944	111.63	95.4167	1025.92	113.331	-3.1783	3.67363e-18	5.05641e-17	Down
hsa-miR-200c-3p	61.2436	62.4141	62.8756	13.3366	11.3876	13.0911	62.1778	12.6051	-2.30239	3.37743e-07	2.00356e-06	Down
hsa-miR-203a-3p	2.3287	2.8856	1.6312	0.7019	0.01	0.01	2.28183	0.240633	-3.24529	0.023067	0.0616293	Down
hsa-miR-204-3p	0.815	1.3894	1.6312	0.01	0.01	0.01	1.27853	0.01	-6.99835	0.00207535	0.00731597	Down
hsa-miR-204-5p	221.339	187.456	199.897	3.0885	3.3682	10.122	202.897	5.52623	-5.19831	2.9387e-24	5.66914e-23	Down
hsa-miR-20a-3p	25.2659	26.3978	27.1373	4.4923	3.0474	4.7236	26.267	4.08777	-2.68387	3.2668e-07	1.94264e-06	Down
hsa-miR-20a-5p	12435	13388.6	12808.7	1989.39	2123.38	1736.93	12877.4	1949.9	-2.72337	1.21781e-14	1.32606e-13	Down
hsa-miR-2110	66.716	87.9569	91.051	34.1135	16.6804	24.5627	81.908	25.1189	-1.70523	0.0205465	0.0556231	Down
hsa-miR-2113	11.8761	8.8705	13.1979	0.01	0.4812	0.01	11.3148	0.167067	-6.08165	9.43282e-15	1.04101e-13	Down
hsa-miR-212-5p	73.2362	76.4146	88.6783	22.602	22.9356	31.4457	79.443	25.6611	-1.63034	0.0104147	0.0309285	Down
hsa-miR-215-5p	152.061	112.324	109.884	5.1942	6.7363	8.2326	124.756	6.72103	-4.21429	1.05867e-25	2.17961e-24	Down
hsa-miR-216b-5p	2.9108	1.6031	4.0039	0.1404	0.01	0.135	2.83927	0.0951333	-4.89942	7.46352e-05	0.000332466	Down
hsa-miR-217-5p	11.4104	13.4661	6.9697	0.9827	1.4435	2.0244	10.6154	1.48353	-2.83905	7.45565e-05	0.000332466	Down
hsa-miR-218-1-3p	0.2329	0.3206	1.3346	0.01	0.01	0.01	0.629367	0.01	-5.97583	0.0448855	0.109422	Down
hsa-miR-218-5p	287.007	283.001	255.061	7.4404	9.3025	11.4716	275.023	9.40483	-4.87001	4.82985e-42	1.93986e-40	Down
hsa-miR-219a-1-3p	24.4509	21.8022	26.6925	2.9481	5.2928	5.5334	24.3152	4.59143	-2.40484	4.04415e-05	0.000189087	Down
hsa-miR-222-5p	460.841	464.793	478.24	123.539	144.51	151.695	467.958	139.915	-1.74183	0.00081711	0.00311826	Down
hsa-miR-224-3p	2.5615	1.6031	1.1863	0.01	0.01	0.01	1.78363	0.01	-7.47868	0.000151743	0.000652227	Down
hsa-miR-224-5p	400.529	419.692	407.357	0.01	0.1604	0.8098	409.193	0.326733	-10.2905	2.60434e-97	4.90817e-95	Down
hsa-miR-2277-5p	39.7036	42.0013	41.0768	4.2115	5.9344	4.5886	40.9272	4.9115	-3.05883	6.91437e-12	6.13775e-11	Down
hsa-miR-25-3p	13703.6	11005.7	11865.4	4289.32	4333.7	3843.79	12191.6	4155.6	-1.55275	0.0104527	0.0310037	Down
hsa-miR-25-5p	1047.08	1080.28	618.227	196.258	169.049	207.568	915.195	190.959	-2.26082	5.16784e-06	2.63227e-05	Down
hsa-miR-296-3p	1453.78	1226.16	1444.21	360.649	341.628	358.049	1374.72	353.442	-1.95959	1.82788e-05	8.86794e-05	Down
hsa-miR-296-5p	33.1833	32.0621	37.2212	8.0019	13.4726	10.122	34.1555	10.5322	-1.69732	0.0148325	0.0419142	Down
hsa-miR-3065-3p	12.6912	14.2142	16.6087	4.4923	3.8493	3.239	14.5047	3.8602	-1.90977	0.00769032	0.0237895	Down
hsa-miR-3065-5p	11.5268	21.4816	16.3121	4.4923	4.1701	3.239	16.4402	3.96713	-2.05106	0.00469397	0.0152321	Down
hsa-miR-3074-3p	40.5186	41.5738	47.7499	1.825	1.1227	1.8894	43.2808	1.61237	-4.74647	2.82399e-25	5.76564e-24	Down
hsa-miR-3074-5p	77.0785	58.6736	70.1419	2.9481	1.1227	3.509	68.6313	2.5266	-4.7636	4.1997e-24	7.85441e-23	Down
hsa-miR-3085-3p	2.7944	1.8168	1.038	0.01	0.01	0.01	1.88307	0.01	-7.55694	0.000114535	0.000501988	Down
hsa-miR-30e-3p	562.137	534.047	520.652	132.664	158.624	160.602	538.945	150.63	-1.83913	0.000134184	0.00058083	Down
hsa-miR-3116	14.9034	15.6035	12.4565	2.3865	5.6136	3.9138	14.3211	3.9713	-1.85046	0.0218057	0.0586431	Down
hsa-miR-3120-3p	3.1437	2.7787	1.6312	0.1404	0.01	0.01	2.51787	0.0534667	-5.55742	7.34737e-05	0.000328486	Down
hsa-miR-3121-3p	1.1643	2.2443	1.3346	0.1404	0.01	0.2699	1.58107	0.1401	-3.49637	0.0148172	0.0419142	Down
hsa-miR-3126-5p	8.3832	4.2749	7.2663	1.5442	1.4435	1.2146	6.64147	1.40077	-2.24529	0.00955169	0.0287137	Down
hsa-miR-3127-3p	2.4451	6.5193	5.1902	1.2635	0.4812	0.135	4.7182	0.626567	-2.9127	0.00720506	0.0224871	Down
hsa-miR-3127-5p	17.3485	10.2599	13.9394	0.9827	1.4435	0.9447	13.8493	1.12363	-3.62357	6.28536e-09	4.26569e-08	Down
hsa-miR-3129-3p	2.4451	2.565	1.038	0.01	0.01	0.01	2.01603	0.01	-7.65538	6.71462e-05	0.000303521	Down
hsa-miR-3129-5p	1.6301	0.6412	0.4449	0.01	0.01	0.01	0.9054	0.01	-6.50048	0.00641486	0.0203844	Down
hsa-miR-3130-5p	18.6292	9.8324	11.4184	0.01	0.01	0.01	13.2933	0.01	-10.3765	7.12115e-19	1.02628e-17	Down
hsa-miR-3131	4.6573	6.5193	4.597	0.9827	0.1604	0.5398	5.25787	0.560967	-3.22849	0.000312486	0.00128455	Down
hsa-miR-3139	8.8489	10.3667	3.559	0.5615	0.3208	0.4049	7.59153	0.429067	-4.14512	1.42545e-06	7.81285e-06	Down
hsa-miR-3140-3p	11.7597	8.0155	7.5629	0.1404	0.9623	0.2699	9.1127	0.457533	-4.31593	2.71355e-08	1.74953e-07	Down
hsa-miR-3140-5p	12.2254	11.1148	8.6009	1.1231	2.0851	1.4846	10.647	1.56427	-2.76689	3.36875e-05	0.000159026	Down
hsa-miR-3144-3p	90.5847	77.9108	69.1038	5.1942	6.2552	4.8586	79.1998	5.436	-3.86488	1.30351e-21	2.14336e-20	Down
hsa-miR-3144-5p	141.117	119.805	135.983	7.4404	11.548	8.3675	132.302	9.11863	-3.85887	2.06974e-23	3.67454e-22	Down
hsa-miR-3145-5p	7.5681	7.8018	6.6731	0.8423	0.9623	0.135	7.34767	0.646533	-3.50649	7.27939e-06	3.67722e-05	Down
hsa-miR-3151-5p	1.5136	0.855	1.1863	0.01	0.01	0.01	1.18497	0.01	-6.8887	0.00283052	0.00965845	Down
hsa-miR-3155a	23.8687	23.7259	23.8749	5.8962	6.7363	7.9626	23.8232	6.86503	-1.79503	0.00734231	0.0228282	Down
hsa-miR-3157-3p	10.2461	9.1911	12.4565	0.9827	1.4435	1.2146	10.6312	1.2136	-3.13094	6.50217e-07	3.71336e-06	Down
hsa-miR-3157-5p	14.2048	11.9698	13.4945	1.825	3.5285	2.5642	13.223	2.63923	-2.32486	0.000463066	0.00183578	Down
hsa-miR-3158-3p	213.305	208.831	160.006	28.6385	26.4641	50.2051	194.047	35.1026	-2.46676	6.71858e-07	3.82803e-06	Down
hsa-miR-3158-5p	5.9381	3.42	3.2624	0.7019	0.01	1.3496	4.20683	0.687167	-2.614	0.0235018	0.0625184	Down
hsa-miR-3164	2.5615	3.5268	1.9278	0.01	0.01	0.01	2.67203	0.01	-8.06179	1.73206e-06	9.34704e-06	Down
hsa-miR-3171	2.0958	1.0687	4.0039	0.01	0.01	0.01	2.38947	0.01	-7.90054	4.63384e-05	0.000214611	Down
hsa-miR-3173-5p	37.7242	36.4439	40.9285	7.5808	5.2928	8.0976	38.3655	6.9904	-2.45636	6.01948e-07	3.45502e-06	Down
hsa-miR-3175	5.2395	1.4962	2.521	0.1404	0.6416	0.4049	3.08557	0.395633	-2.9633	0.0149861	0.0422757	Down
hsa-miR-3177-3p	41.6829	34.7339	38.5558	7.5808	12.8311	10.9318	38.3242	10.4479	-1.87504	0.00211796	0.00745545	Down
hsa-miR-3179	3.6094	4.0612	6.9697	0.1404	0.01	0.01	4.8801	0.0534667	-6.51213	5.88283e-09	4.01615e-08	Down
hsa-miR-3184-5p	2.7944	2.2443	2.6692	0.01	0.01	0.01	2.5693	0.01	-8.00523	1.54272e-06	8.39925e-06	Down
hsa-miR-32-5p	266.748	249.336	222.437	90.9694	87.5721	71.9336	246.174	83.4917	-1.55997	0.0207941	0.0562312	Down
hsa-miR-3200-3p	33.6491	36.0164	34.8485	1.2635	1.2831	1.6195	34.838	1.3887	-4.64885	2.49205e-23	4.36108e-22	Down
hsa-miR-3200-5p	0.1164	1.71	0.4449	0.01	0.01	0.01	0.7571	0.01	-6.24241	0.0277177	0.0723199	Down
hsa-miR-324-3p	26.0809	16.7791	22.9852	6.1769	7.6987	6.748	21.9484	6.87453	-1.67478	0.0355441	0.0894076	Down
hsa-miR-324-5p	47.9703	47.9862	52.4952	10.6692	12.1895	14.0358	49.4839	12.2982	-2.00852	8.32735e-05	0.000369602	Down
hsa-miR-338-3p	101.646	97.7893	106.028	0.9827	0.9623	9.1773	101.821	3.70743	-4.77947	3.41438e-09	2.41073e-08	Down
hsa-miR-338-5p	96.4063	92.3387	88.0852	1.2635	0.6416	4.8586	92.2767	2.25457	-5.35504	3.5043e-18	4.85059e-17	Down
hsa-miR-33b-3p	32.3683	33.5583	50.7157	7.7212	11.0668	14.8456	38.8808	11.2112	-1.79412	0.0098717	0.0295307	Down
hsa-miR-340-3p	180.704	197.823	208.498	27.7962	25.8226	28.7465	195.675	27.4551	-2.83331	1.61424e-14	1.7346e-13	Down
hsa-miR-340-5p	4025.9	3585.93	3689.34	545.816	605.146	585.456	3767.06	578.806	-2.70229	6.65905e-15	7.41576e-14	Down
hsa-miR-342-3p	893.971	1022.25	1011.79	345.627	305.861	292.458	976.003	314.649	-1.63314	0.00505136	0.0161987	Down
hsa-miR-345-5p	618.258	588.018	661.38	186.01	226.789	211.482	622.552	208.094	-1.58096	0.00725511	0.0226145	Down
hsa-miR-346	98.2693	95.7587	98.9104	0.01	0.4812	0.01	97.6461	0.167067	-9.191	3.55795e-63	3.11321e-61	Down
hsa-miR-34a-3p	62.7573	44.2456	51.6054	1.1231	0.8019	0.4049	52.8694	0.776633	-6.08906	4.93372e-34	1.39952e-32	Down
hsa-miR-34a-5p	120.857	120.446	104.546	1.4038	2.7266	1.7545	115.283	1.96163	-5.87698	2.82032e-45	1.30373e-43	Down
hsa-miR-34b-3p	1.7465	0.6412	0.4449	0.01	0.01	0.135	0.9442	0.0516667	-4.19179	0.0455265	0.110655	Down
hsa-miR-34c-5p	54.3741	49.3756	32.4758	0.01	0.4812	11.6066	45.4085	4.0326	-3.49318	0.009027	0.0273715	Down
hsa-miR-3615	161.492	157.318	199.749	60.0847	55.1737	53.0393	172.853	56.0992	-1.62349	0.00762216	0.0236085	Down
hsa-miR-3616-5p	12.8076	10.153	10.0838	0.01	0.01	0.01	11.0148	0.01	-10.1052	7.4994e-19	1.07448e-17	Down
hsa-miR-362-3p	4.5409	2.7787	2.0761	0.2808	0.01	0.2699	3.1319	0.1869	-4.0667	0.000250856	0.0010488	Down
hsa-miR-362-5p	304.239	416.486	285.461	67.9463	59.023	56.8181	335.395	61.2625	-2.45279	2.99644e-08	1.92685e-07	Down
hsa-miR-3622a-5p	5.5888	3.0993	6.2282	0.01	0.01	0.01	4.9721	0.01	-8.95771	9.28565e-10	6.83178e-09	Down
hsa-miR-3660	8.2667	7.588	4.8936	0.1404	0.01	0.01	6.9161	0.0534667	-7.01518	1.83705e-11	1.54136e-10	Down
hsa-miR-3663-5p	1.0479	1.9237	1.1863	0.01	0.01	0.01	1.38597	0.01	-7.11475	0.0011777	0.00438504	Down
hsa-miR-3677-3p	223.435	180.83	215.912	32.0077	32.8797	40.353	206.726	35.0801	-2.55899	1.19617e-10	9.57718e-10	Down
hsa-miR-3677-5p	7.9174	8.2293	10.0838	2.1058	2.5662	2.5642	8.7435	2.41207	-1.85794	0.0255508	0.0674562	Down
hsa-miR-3679-3p	1.2808	3.3131	1.9278	0.01	0.4812	0.01	2.1739	0.167067	-3.70179	0.0100384	0.0299562	Down
hsa-miR-3682-3p	1.0479	0.4275	1.038	0.01	0.01	0.01	0.8378	0.01	-6.38853	0.00651102	0.0206632	Down
hsa-miR-3685	8.4996	4.5956	7.118	1.2635	0.8019	0.135	6.73773	0.733467	-3.19946	0.000282534	0.00116927	Down
hsa-miR-3688-3p	17.6978	11.008	10.9736	1.1231	1.7643	1.7545	13.2265	1.5473	-3.0956	1.19516e-06	6.59492e-06	Down
hsa-miR-3690	1.7465	0.5344	1.4829	0.01	0.01	0.01	1.2546	0.01	-6.97108	0.000764929	0.00294666	Down
hsa-miR-375-3p	382.482	299.887	309.484	3.2289	2.2454	4.4537	330.618	3.30933	-6.64248	2.34896e-61	1.85644e-59	Down
hsa-miR-378a-3p	23532.6	22447.8	21737.8	4396.29	4481.1	4634.39	22572.7	4503.93	-2.32533	3.97752e-10	3.0077e-09	Down
hsa-miR-378a-5p	70.4418	61.2385	67.6209	15.3019	23.096	20.109	66.4337	19.5023	-1.76827	0.00306649	0.0103769	Down
hsa-miR-378c	840.878	600.95	678.137	77.9136	116.442	125.513	706.655	106.623	-2.72849	5.0254e-11	4.11781e-10	Down
hsa-miR-378d	66.5995	50.658	41.5216	5.0539	10.4253	10.5269	52.9264	8.6687	-2.6101	2.08103e-06	1.10597e-05	Down
hsa-miR-3912-3p	3.6094	4.3818	3.4107	0.8423	0.6416	0.4049	3.80063	0.6296	-2.59373	0.00738488	0.0229315	Down
hsa-miR-3938	17.6978	17.4204	17.0535	0.01	0.01	0.01	17.3906	0.01	-10.7641	1.33943e-26	2.85356e-25	Down
hsa-miR-3939	20.9579	26.2909	20.4642	2.6673	4.1701	5.5334	22.571	4.1236	-2.45249	4.56651e-05	0.000211893	Down
hsa-miR-3941	1.0479	0.4275	1.038	0.01	0.01	0.01	0.8378	0.01	-6.38853	0.00653777	0.0207213	Down
hsa-miR-3942-3p	12.5747	9.0842	12.3082	1.4038	2.0851	2.5642	11.3224	2.0177	-2.48839	0.000183232	0.000776677	Down
hsa-miR-3942-5p	5.9381	9.7255	2.3727	0.4212	0.3208	1.3496	6.0121	0.6972	-3.10822	0.0022218	0.00777631	Down
hsa-miR-3943	2.5615	0.9619	2.0761	0.01	0.1604	0.01	1.8665	0.0601333	-4.95603	0.0014981	0.00547814	Down
hsa-miR-3944-5p	9.5475	9.4049	12.9014	1.2635	2.5662	0.6748	10.6179	1.5015	-2.82203	0.000145769	0.000629868	Down
hsa-miR-423-3p	21905.8	22796.8	22380.5	8276.11	7824.4	7893.27	22361	7997.92	-1.48329	0.0171156	0.0473823	Down
hsa-miR-4254	5.9381	6.0918	7.2663	0.01	0.01	0.4049	6.43207	0.141633	-5.50505	5.34545e-10	4.01729e-09	Down
hsa-miR-4422	1.2808	1.9237	1.4829	0.01	0.01	0.01	1.56247	0.01	-7.28768	0.000336601	0.00137675	Down
hsa-miR-4423-3p	8.1503	8.9774	7.2663	0.01	0.01	0.01	8.13133	0.01	-9.66735	1.19159e-15	1.40355e-14	Down
hsa-miR-4423-5p	1.7465	2.3512	1.038	0.01	0.01	0.01	1.7119	0.01	-7.41945	0.000216405	0.000912551	Down
hsa-miR-4428	2.4451	4.8093	1.3346	0.01	0.01	0.01	2.863	0.01	-8.16138	6.58213e-06	3.33186e-05	Down
hsa-miR-4446-3p	4.5409	2.7787	2.8175	0.01	0.01	0.01	3.37903	0.01	-8.40047	5.11001e-08	3.21839e-07	Down
hsa-miR-4454	288.404	248.481	353.972	21.7597	130.236	45.7514	296.952	65.9155	-2.17154	0.0141451	0.0402971	Down
hsa-miR-4467	33.4162	33.0239	32.031	0.7019	0.01	0.4049	32.8237	0.372267	-6.46226	4.15917e-28	9.61317e-27	Down
hsa-miR-4473	8.8489	7.6949	10.0838	0.2808	1.9247	1.3496	8.87587	1.18503	-2.90496	0.000248742	0.00104174	Down
hsa-miR-449c-5p	10.7118	16.4585	15.1257	1.2635	0.1604	1.4846	14.0987	0.9695	-3.86217	3.77915e-08	2.41118e-07	Down
hsa-miR-4501	1.2808	1.3894	2.3727	0.01	0.01	0.01	1.68097	0.01	-7.39315	0.000282023	0.00116913	Down
hsa-miR-4517	0.3493	0.855	0.4449	0.01	0.01	0.01	0.549733	0.01	-5.78066	0.0413937	0.10275	Down
hsa-miR-452-5p	78.825	78.3383	92.2373	0.01	0.1604	0.2699	83.1335	0.146767	-9.14576	8.56917e-62	6.99816e-60	Down
hsa-miR-4652-5p	13.8555	8.9774	6.6731	0.01	0.01	1.0797	9.83533	0.366567	-4.74583	6.81707e-07	3.87513e-06	Down
hsa-miR-4655-5p	0.4657	0.5344	1.3346	0.01	0.01	0.01	0.778233	0.01	-6.28213	0.0142185	0.0404591	Down
hsa-miR-4659a-3p	16.1842	10.0461	9.1941	2.9481	1.7643	2.2943	11.8081	2.33557	-2.33794	0.0016803	0.00607187	Down
hsa-miR-4661-5p	8.2667	6.6262	8.0077	1.825	0.1604	1.6195	7.63353	1.20163	-2.66735	0.00357764	0.011877	Down
hsa-miR-4665-5p	16.8828	16.886	17.6467	2.5269	3.6889	3.374	17.1385	3.1966	-2.42263	2.2481e-05	0.000107365	Down
hsa-miR-4670-5p	0.1164	0.6412	1.3346	0.01	0.01	0.01	0.6974	0.01	-6.12391	0.0360297	0.0903508	Down
hsa-miR-4677-3p	211.558	191.731	194.559	46.1866	38.1725	40.7579	199.283	41.7057	-2.2565	1.53104e-07	9.35426e-07	Down
hsa-miR-4687-5p	4.5409	6.3055	3.1141	1.6846	0.4812	0.135	4.6535	0.766933	-2.60114	0.027119	0.0710606	Down
hsa-miR-4699-3p	0.4657	1.8168	1.4829	0.01	0.01	0.01	1.25513	0.01	-6.9717	0.000863804	0.00327097	Down
hsa-miR-4699-5p	3.1437	2.7787	0.5932	0.01	0.01	0.01	2.17187	0.01	-7.76279	0.000176119	0.000747821	Down
hsa-miR-4713-5p	15.0198	13.3592	13.9394	0.01	0.01	0.01	14.1061	0.01	-10.4621	4.04732e-23	6.93421e-22	Down
hsa-miR-4714-5p	0.5822	0.855	0.7415	0.01	0.01	0.01	0.726233	0.01	-6.18236	0.0107997	0.031807	Down
hsa-miR-4753-5p	0.9315	1.4962	0.2966	0.01	0.01	0.01	0.9081	0.01	-6.50478	0.00692878	0.0217914	Down
hsa-miR-4761-3p	8.1503	9.5117	11.715	2.3865	2.887	1.8894	9.79233	2.38763	-2.03607	0.00771346	0.023831	Down
hsa-miR-4778-3p	2.7944	3.9543	3.8556	0.01	0.01	0.01	3.53477	0.01	-8.46547	1.18908e-08	7.895e-08	Down
hsa-miR-4786-5p	8.9653	7.3743	9.7872	2.2462	2.887	1.8894	8.70893	2.34087	-1.89545	0.0243436	0.0644775	Down
hsa-miR-4787-3p	15.1363	9.8324	14.3843	0.1404	0.01	0.4049	13.1177	0.1851	-6.14706	9.51346e-17	1.20767e-15	Down
hsa-miR-4787-5p	1.2808	1.4962	2.521	0.01	0.01	0.01	1.766	0.01	-7.46434	0.000162539	0.000692557	Down
hsa-miR-4794	1.2808	0.855	0.7415	0.01	0.01	0.01	0.9591	0.01	-6.58361	0.00251295	0.00868368	Down
hsa-miR-4796-3p	0.4657	0.855	0.2966	0.01	0.01	0.01	0.5391	0.01	-5.75248	0.0435518	0.106809	Down
hsa-miR-4803	0.9315	0.2137	1.4829	0.01	0.01	0.01	0.876033	0.01	-6.45291	0.0116051	0.0336494	Down
hsa-miR-4804-3p	1.1643	2.7787	3.559	0.01	0.3208	0.01	2.50067	0.1136	-4.46028	0.000861894	0.00327097	Down
hsa-miR-483-3p	16.417	13.3592	20.9091	0.01	0.1604	0.4049	16.8951	0.191767	-6.46111	5.25864e-20	7.90409e-19	Down
hsa-miR-483-5p	7.5681	5.878	6.08	0.01	0.01	0.01	6.5087	0.01	-9.34623	3.71236e-13	3.71236e-12	Down
hsa-miR-486-3p	391.796	273.703	82.1535	3.5096	1.2831	2.8342	249.218	2.5423	-6.61513	1.92936e-21	3.10982e-20	Down
hsa-miR-486-5p	1307.31	935.571	782.683	6.1769	3.0474	9.5822	1008.52	6.26883	-7.32983	4.12493e-49	2.24579e-47	Down
hsa-miR-497-5p	46.6895	52.368	46.267	8.1423	10.746	9.5822	48.4415	9.49017	-2.35174	6.16364e-07	3.52825e-06	Down
hsa-miR-5000-3p	42.3815	45.1006	45.2289	3.5096	1.9247	2.9691	44.237	2.80113	-3.98117	4.14025e-19	6.03786e-18	Down
hsa-miR-5000-5p	4.8902	5.2368	4.597	0.8423	0.6416	0.5398	4.908	0.674567	-2.8631	0.000525504	0.00206328	Down
hsa-miR-5001-3p	6.6367	2.4581	2.9658	0.1404	0.01	0.01	4.0202	0.0534667	-6.23248	1.54187e-06	8.39925e-06	Down
hsa-miR-5002-5p	1.8629	1.3894	1.038	0.01	0.3208	0.01	1.4301	0.1136	-3.65408	0.0176268	0.0484689	Down
hsa-miR-5008-3p	1.1643	0.2137	1.038	0.01	0.01	0.01	0.805333	0.01	-6.33151	0.0146739	0.0416582	Down
hsa-miR-5008-5p	1.6301	2.6718	1.4829	0.01	0.01	0.01	1.92827	0.01	-7.59116	5.85281e-05	0.000266531	Down
hsa-miR-5009-5p	0.5822	3.7406	1.9278	0.01	0.01	0.01	2.08353	0.01	-7.70289	0.00036292	0.00147211	Down
hsa-miR-500a-3p	1588.49	1486.93	1560.03	217.456	213.156	246.167	1545.15	225.593	-2.77595	5.33463e-15	5.96796e-14	Down
hsa-miR-500a-5p	19.4443	22.4434	25.8027	4.7731	6.5759	4.1838	22.5635	5.1776	-2.12363	0.000821921	0.00313173	Down
hsa-miR-500b-3p	27.2453	34.1995	25.2096	3.7904	3.3682	3.9138	28.8848	3.6908	-2.96831	4.70903e-09	3.24077e-08	Down
hsa-miR-501-3p	1662.31	1349.49	1509.9	190.362	195.995	161.682	1507.24	182.68	-3.04452	5.33714e-17	6.8821e-16	Down
hsa-miR-501-5p	20.8415	28.3215	19.4262	1.825	2.4058	2.0244	22.8631	2.08507	-3.45485	1.47146e-10	1.16293e-09	Down
hsa-miR-502-3p	736.321	727.381	671.761	101.639	95.1104	112.557	711.821	103.102	-2.78744	5.31525e-15	5.96796e-14	Down
hsa-miR-502-5p	6.4038	9.298	6.6731	1.5442	0.1604	0.9447	7.4583	0.8831	-3.0782	0.000316511	0.00129674	Down
hsa-miR-504-5p	40.2857	35.9095	33.2173	0.2808	0.01	0.01	36.4708	0.100267	-8.50676	1.05245e-36	3.39277e-35	Down
hsa-miR-505-3p	1009.36	1256.4	1112.93	224.054	175.305	185.975	1126.23	195.111	-2.52913	3.20608e-10	2.46235e-09	Down
hsa-miR-505-5p	56.4699	61.4523	54.5713	11.3712	8.8214	9.4472	57.4978	9.87993	-2.54093	1.66575e-08	1.08829e-07	Down
hsa-miR-508-3p	0.4657	0.1069	1.7795	0.01	0.01	0.01	0.784033	0.01	-6.29284	0.0370488	0.0924334	Down
hsa-miR-509-3p	0.6986	1.8168	0.5932	0.01	0.01	0.135	1.0362	0.0516667	-4.32592	0.0304875	0.0784605	Down
hsa-miR-5094	31.7861	31.5277	23.4301	4.6327	4.3305	5.6683	28.9146	4.87717	-2.56768	1.17846e-06	6.51747e-06	Down
hsa-miR-532-3p	71.3733	62.521	68.8073	14.6	17.0012	20.379	67.5672	17.3267	-1.96332	0.000149637	0.000644306	Down
hsa-miR-532-5p	1174.22	1107.21	1167.2	139.823	242.507	286.115	1149.55	222.815	-2.36714	5.68747e-07	3.29416e-06	Down
hsa-miR-548aa	78.9414	64.7653	78.8911	6.0365	15.8785	12.4163	74.1993	11.4438	-2.69684	4.41429e-07	2.58732e-06	Down
hsa-miR-548ae-5p	3.2601	2.9925	4.0039	0.01	0.01	0.8098	3.41883	0.2766	-3.62763	0.00171325	0.00617273	Down
hsa-miR-548ag	2.3287	1.2825	1.038	0.01	0.01	0.01	1.54973	0.01	-7.27588	0.000606382	0.00236943	Down
hsa-miR-548ah-3p	12.5747	16.3516	12.7531	2.3865	2.4058	2.5642	13.8931	2.45217	-2.50224	4.21913e-05	0.000196893	Down
hsa-miR-548an	5.7052	7.6949	6.2282	0.01	0.01	0.01	6.54277	0.01	-9.35376	3.65571e-13	3.67069e-12	Down
hsa-miR-548ao-3p	0.3493	1.71	1.1863	0.01	0.01	0.01	1.08187	0.01	-6.75738	0.00275042	0.00941135	Down
hsa-miR-548at-3p	0.5822	2.6718	1.4829	0.01	0.01	0.01	1.57897	0.01	-7.30284	0.00137836	0.00508583	Down
hsa-miR-548av-3p	7.4517	10.6874	6.2282	0.9827	0.4812	0.135	8.12243	0.532967	-3.92979	1.64243e-06	8.90254e-06	Down
hsa-miR-548ay-3p	14.6705	16.2448	12.0116	1.4038	0.8019	1.0797	14.309	1.09513	-3.70774	5.71651e-10	4.28301e-09	Down
hsa-miR-548b-3p	445.123	452.396	450.51	2.5269	0.8019	4.0488	449.343	2.4592	-7.51348	4.9882e-54	3.21608e-52	Down
hsa-miR-548b-5p	28.2932	23.2984	33.5139	0.01	1.2831	0.01	28.3685	0.434367	-6.02923	7.70651e-16	9.16551e-15	Down
hsa-miR-548bc	66.8324	70.0021	61.6893	11.5116	7.859	13.2261	66.1746	10.8656	-2.60651	1.54468e-08	1.01189e-07	Down
hsa-miR-548e-3p	211.209	215.778	218.433	40.7116	35.4459	23.8879	215.14	33.3485	-2.68958	1.18266e-09	8.67518e-09	Down
hsa-miR-548e-5p	11.9926	11.9698	11.2702	1.9654	4.3305	1.7545	11.7442	2.68347	-2.12978	0.00705626	0.0221355	Down
hsa-miR-548f-3p	9.6639	8.6568	8.6009	1.9654	2.0851	2.6992	8.97387	2.2499	-1.99587	0.00929602	0.0280829	Down
hsa-miR-548h-3p	13.6226	11.6492	0.7415	0.1404	0.1604	0.2699	8.6711	0.190233	-5.51037	9.00955e-06	4.51399e-05	Down
hsa-miR-548h-5p	27.3617	38.1538	31.7344	0.01	0.01	0.01	32.4166	0.01	-11.6625	2.83848e-35	8.69285e-34	Down
hsa-miR-548i	0.2329	0.5344	0.8897	0.01	0.01	0.01	0.552333	0.01	-5.78747	0.045721	0.110907	Down
hsa-miR-548k	292.13	356.637	331.58	83.529	71.3729	75.9824	326.782	76.9614	-2.08612	3.46568e-06	1.78381e-05	Down
hsa-miR-548o-3p	264.302	288.665	260.252	42.2558	43.6257	39.6782	271.073	41.8532	-2.69527	1.41139e-12	1.35604e-11	Down
hsa-miR-548s	4.1916	7.3743	4.3005	0.5615	0.4812	0.8098	5.2888	0.6175	-3.09843	0.00035603	0.00144896	Down
hsa-miR-548t-3p	78.9414	64.7653	78.8911	6.0365	15.8785	12.4163	74.1993	11.4438	-2.69684	4.4353e-07	2.59343e-06	Down
hsa-miR-548u	21.8894	21.161	17.0535	5.7558	4.0097	5.3984	20.0346	5.05463	-1.98682	0.00304581	0.0103212	Down
hsa-miR-548v	5.2395	3.7406	4.597	0.2808	0.6416	0.9447	4.5257	0.622367	-2.8623	0.00154366	0.00563633	Down
hsa-miR-548y	22.3551	23.4053	19.7228	0.01	0.01	0.01	21.8277	0.01	-11.0919	7.33584e-31	1.85287e-29	Down
hsa-miR-548z	13.6226	11.6492	0.7415	0.1404	0.1604	0.2699	8.6711	0.190233	-5.51037	8.94124e-06	4.48894e-05	Down
hsa-miR-551a	9.3146	4.7024	8.4526	0.01	0.01	0.01	7.48987	0.01	-9.5488	2.00044e-13	2.03364e-12	Down
hsa-miR-551b-5p	23.7523	21.4816	29.51	0.01	0.01	0.01	24.9146	0.01	-11.2828	2.08752e-32	5.55915e-31	Down
hsa-miR-556-3p	8.1503	7.8018	4.7453	0.01	0.4812	0.01	6.89913	0.167067	-5.36792	5.88489e-09	4.01615e-08	Down
hsa-miR-556-5p	26.5467	29.8177	27.2856	0.2808	0.1604	0.9447	27.8833	0.461967	-5.91547	3.62483e-24	6.83141e-23	Down
hsa-miR-5581-3p	12.2254	10.7942	6.9697	3.9308	1.6039	2.6992	9.99643	2.74463	-1.8648	0.0484704	0.115746	Down
hsa-miR-5585-3p	6.0545	3.8474	9.0458	1.5442	1.4435	1.2146	6.3159	1.40077	-2.17277	0.0188861	0.0516993	Down
hsa-miR-561-5p	2353.22	2028.67	2108.41	212.121	217.647	235.775	2163.43	221.848	-3.28568	3.38671e-22	5.68317e-21	Down
hsa-miR-5682	0.3493	0.01	2.0761	0.01	0.01	0.01	0.8118	0.01	-6.34305	0.0442244	0.108028	Down
hsa-miR-5683	21.0743	22.2297	16.9052	0.4212	0.9623	0.135	20.0697	0.506167	-5.30927	9.96715e-18	1.34914e-16	Down
hsa-miR-5699-3p	5.7052	4.1681	3.8556	1.1231	1.6039	0.2699	4.5763	0.998967	-2.19567	0.0498132	0.117781	Down
hsa-miR-5706	3.0273	1.3894	3.7073	0.01	0.1604	0.135	2.708	0.1018	-4.73342	0.000165402	0.000703532	Down
hsa-miR-580-3p	20.2593	19.451	30.5481	6.7385	6.8967	7.9626	23.4195	7.19927	-1.70179	0.0259063	0.0682478	Down
hsa-miR-580-5p	1.7465	0.1069	1.038	0.01	0.01	0.01	0.9638	0.01	-6.59066	0.0126692	0.0363886	Down
hsa-miR-581	0.815	0.4275	1.038	0.01	0.01	0.01	0.760167	0.01	-6.24824	0.012612	0.036267	Down
hsa-miR-582-3p	1230.93	1160.01	1024.99	122.696	143.869	138.064	1138.64	134.876	-3.0776	3.09104e-18	4.30287e-17	Down
hsa-miR-582-5p	649.578	615.378	577.892	80.0194	80.6754	90.2882	614.283	83.661	-2.87628	1.23742e-15	1.45056e-14	Down
hsa-miR-585-3p	5.123	5.2368	2.8175	0.01	0.01	0.01	4.39243	0.01	-8.77888	1.45796e-09	1.0631e-08	Down
hsa-miR-585-5p	3.493	0.3206	1.7795	0.01	0.01	0.01	1.86437	0.01	-7.54254	0.000314592	0.00129104	Down
hsa-miR-588	5.2395	3.3131	6.2282	0.5615	0.1604	0.2699	4.92693	0.3306	-3.89753	1.9808e-05	9.59085e-05	Down
hsa-miR-590-3p	133.083	131.882	133.166	38.0443	49.0789	41.5677	132.71	42.897	-1.62933	0.00718494	0.0224529	Down
hsa-miR-598-3p	62.1751	53.223	54.7196	11.5116	19.0862	16.1952	56.7059	15.5977	-1.86217	0.00159057	0.00579033	Down
hsa-miR-605-3p	33.5326	31.7414	21.2057	0.01	0.01	0.01	28.8266	0.01	-11.4932	6.69619e-31	1.70892e-29	Down
hsa-miR-605-5p	5.3559	4.7024	6.6731	0.01	0.01	0.01	5.57713	0.01	-9.12338	1.01605e-11	8.85878e-11	Down
hsa-miR-616-3p	4.4244	2.3512	1.1863	0.5615	0.4812	0.4049	2.65397	0.482533	-2.45945	0.0480693	0.115235	Down
hsa-miR-616-5p	3.9587	5.1299	4.7453	0.1404	0.4812	0.8098	4.6113	0.477133	-3.27271	0.00023969	0.00100555	Down
hsa-miR-618	54.1412	51.2993	43.746	0.01	0.01	0.135	49.7288	0.0516667	-9.91063	3.47399e-47	1.66888e-45	Down
hsa-miR-624-3p	6.8695	9.8324	7.8595	2.2462	1.2831	1.4846	8.18713	1.6713	-2.29239	0.00373956	0.0123977	Down
hsa-miR-624-5p	44.3609	45.8487	55.9059	4.3519	12.5103	9.8521	48.7052	8.90477	-2.45143	3.40099e-05	0.000160239	Down
hsa-miR-625-3p	171.738	169.608	168.607	64.8578	57.4191	65.0507	169.985	62.4425	-1.4448	0.0456099	0.110747	Down
hsa-miR-628-3p	114.453	89.8806	106.028	24.8481	21.8128	24.0229	103.454	23.5613	-2.1345	5.14695e-06	2.62709e-05	Down
hsa-miR-628-5p	19.3278	22.3366	20.6125	5.6154	3.0474	2.1594	20.759	3.6074	-2.5247	0.000154521	0.000660693	Down
hsa-miR-629-3p	27.1288	18.3822	20.3159	1.9654	2.7266	6.2082	21.9423	3.6334	-2.59432	0.000152476	0.00065423	Down
hsa-miR-629-5p	584.609	509.466	569.439	123.118	123.98	154.529	554.505	133.876	-2.05031	4.7556e-06	2.43749e-05	Down
hsa-miR-641	266.98	287.597	256.099	36.6404	32.7193	38.0587	270.226	35.8061	-2.91589	2.25576e-15	2.59466e-14	Down
hsa-miR-642a-3p	52.2783	43.4975	38.2592	1.5442	1.2831	3.374	44.6783	2.0671	-4.4339	9.9523e-19	1.40943e-17	Down
hsa-miR-642a-5p	6.0545	7.0537	6.08	0.2808	0.1604	0.9447	6.39607	0.461967	-3.79132	2.55643e-06	1.3383e-05	Down
hsa-miR-6509-3p	4.308	7.0537	11.1219	1.6846	1.1227	0.8098	7.49453	1.2057	-2.63597	0.00217349	0.00761809	Down
hsa-miR-651-5p	118.412	110.614	110.626	20.6366	13.3122	16.735	113.217	16.8946	-2.74446	1.44766e-10	1.14782e-09	Down
hsa-miR-6516-3p	6.8695	7.2674	7.8595	0.1404	1.4435	2.2943	7.33213	1.29273	-2.50381	0.0110777	0.0324848	Down
hsa-miR-6516-5p	5.4723	3.9543	4.3005	0.9827	0.9623	1.3496	4.5757	1.0982	-2.05885	0.0306252	0.0786496	Down
hsa-miR-652-3p	152.178	140.004	144.288	37.202	37.3705	32.5253	145.49	35.6993	-2.02695	1.64315e-05	8.03536e-05	Down
hsa-miR-652-5p	8.616	7.4811	6.5248	1.825	1.2831	1.6195	7.54063	1.57587	-2.25854	0.00396499	0.0130489	Down
hsa-miR-660-5p	481.1	497.924	442.354	88.7232	93.3461	104.054	473.793	95.3745	-2.31258	1.21391e-08	8.03808e-08	Down
hsa-miR-6720-3p	48.0867	50.5512	45.6738	0.01	0.01	0.01	48.1039	0.01	-12.2319	6.82248e-49	3.48231e-47	Down
hsa-miR-6720-5p	13.0405	12.2905	15.5706	0.01	0.4812	0.01	13.6339	0.167067	-6.35063	8.70927e-18	1.18543e-16	Down
hsa-miR-6728-5p	0.6986	0.855	0.2966	0.01	0.01	0.01	0.616733	0.01	-5.94657	0.0283054	0.073462	Down
hsa-miR-676-3p	5.0066	5.6643	6.2282	0.01	0.1604	0.01	5.63303	0.0601333	-6.5496	1.39152e-10	1.10689e-09	Down
hsa-miR-676-5p	8.3832	8.2293	8.3043	0.01	0.01	0.01	8.3056	0.01	-9.69794	2.24005e-16	2.78585e-15	Down
hsa-miR-6789-5p	0.01	0.5344	1.7795	0.01	0.01	0.01	0.774633	0.01	-6.27544	0.0435415	0.106809	Down
hsa-miR-7-1-3p	32.7176	43.4975	26.9891	7.0192	6.0948	8.5025	34.4014	7.2055	-2.2553	6.75536e-05	0.0003048	Down
hsa-miR-7-5p	5303.4	6449.07	6422.95	1248.16	903.308	939.591	6058.47	1030.35	-2.55581	7.59475e-11	6.1613e-10	Down
hsa-miR-744-5p	2494.34	2124.43	2302.37	812.126	831.294	857.67	2307.05	833.697	-1.46845	0.0292925	0.0757831	Down
hsa-miR-760	20.1429	12.7179	22.6886	4.7731	5.2928	5.3984	18.5165	5.15477	-1.84483	0.0151176	0.0425237	Down
hsa-miR-766-3p	85.4617	71.3915	66.2863	17.9693	19.5674	19.7042	74.3798	19.0803	-1.96283	0.000158283	0.000675598	Down
hsa-miR-766-5p	5.4723	8.443	8.6009	1.825	0.4812	0.4049	7.5054	0.9037	-3.05401	0.000506051	0.0019965	Down
hsa-miR-7706	112.358	118.737	97.8724	15.7231	10.2649	13.9009	109.656	13.2963	-3.04388	3.29972e-13	3.32687e-12	Down
hsa-miR-7851-3p	1.1643	3.2062	1.7795	0.1404	0.6416	0.135	2.05	0.305667	-2.74559	0.0429794	0.105811	Down
hsa-miR-7976	101.064	91.9112	118.188	17.2673	7.2175	22.4034	103.721	15.6294	-2.73037	1.14767e-06	6.36154e-06	Down
hsa-miR-874-3p	247.536	230.526	214.726	2.9481	2.4058	4.3187	230.929	3.2242	-6.16237	4.6932e-57	3.28524e-55	Down
hsa-miR-885-5p	5.123	4.9162	3.4107	0.01	0.3208	0.135	4.4833	0.155267	-4.85174	1.05928e-06	5.89828e-06	Down
hsa-miR-891a-5p	8.616	5.878	5.3385	0.01	0.01	0.135	6.61083	0.0516667	-6.99945	6.50911e-12	5.79902e-11	Down
hsa-miR-892a	1.2808	0.5344	0.2966	0.01	0.01	0.01	0.703933	0.01	-6.13737	0.0190175	0.051943	Down
hsa-miR-9-3p	192.696	179.12	180.471	20.075	27.2661	34.9546	184.096	27.4319	-2.74653	4.42521e-11	3.65043e-10	Down
hsa-miR-9-5p	1272.61	1283.12	1251.88	349.277	328.636	446.312	1269.2	374.742	-1.75995	0.000791346	0.00302464	Down
hsa-miR-92a-1-5p	402.159	546.551	380.664	55.7328	44.1069	67.0751	443.125	55.6383	-2.99356	3.18037e-13	3.2198e-12	Down
hsa-miR-92a-3p	50907.9	46634.9	48809.4	9584.92	9673.51	9064.58	48784.1	9441	-2.3694	1.11729e-10	8.97499e-10	Down
hsa-miR-93-3p	366.647	425.036	413.585	75.2463	102.488	101.49	401.756	93.0748	-2.10986	2.73869e-06	1.42156e-05	Down
hsa-miR-93-5p	6043.44	6985.57	6506.29	1921.87	2161.88	1929.52	6511.77	2004.42	-1.69986	0.000911241	0.00344528	Down
hsa-miR-941	3038.31	3126.37	3145.11	793.034	711.163	938.241	3103.27	814.146	-1.93043	1.5177e-05	7.43671e-05	Down
hsa-miR-942-3p	34.9298	31.8483	32.031	5.3346	5.2928	4.7236	32.9364	5.117	-2.68631	2.13505e-08	1.39119e-07	Down
hsa-miR-942-5p	75.332	80.3689	73.9975	14.3193	17.1616	17.4098	76.5661	16.2969	-2.23211	9.22039e-07	5.18118e-06	Down
hsa-miR-95-3p	149.034	124.401	137.911	0.1404	0.1604	0.01	137.115	0.1036	-10.3701	1.03471e-75	1.26752e-73	Down
hsa-miR-95-5p	8.0339	5.1299	3.559	0.01	0.01	0.01	5.57427	0.01	-9.12264	4.59619e-10	3.46482e-09	Down
hsa-miR-9900	3.7258	1.4962	0.8897	0.01	0.4812	0.01	2.03723	0.167067	-3.60812	0.0225513	0.0605157	Down
hsa-miR-9903	49.3675	30.0315	33.069	1.9654	2.5662	3.9138	37.4893	2.81513	-3.73521	5.08147e-13	5.02e-12	Down
hsa-miR-99a-3p	32.6012	31.3139	20.7608	0.01	0.01	0.01	28.2253	0.01	-11.4628	1.74108e-30	4.30873e-29	Down
hsa-miR-99a-5p	17630.9	15591.8	15987	29.4808	39.9367	207.703	16403.2	92.3736	-7.47228	3.43805e-23	5.93185e-22	Down
miR-101-y	1493.83	1183.73	1202.64	336.924	372.422	387.74	1293.4	365.695	-1.82246	0.00034888	0.00142222	Down
miR-106-x	34.4641	39.9707	32.3276	9.5462	12.8311	10.122	35.5875	10.8331	-1.71592	0.0101804	0.030343	Down
miR-106-y	32.7176	35.2683	29.6583	9.6866	5.9344	6.2082	32.5481	7.2764	-2.16128	0.00027174	0.00112841	Down
miR-1180-y	15.1363	19.2372	15.4223	1.1231	1.6039	0.9447	16.5986	1.2239	-3.7615	2.87278e-11	2.3961e-10	Down
miR-1187-z	6.0545	6.6262	7.2663	0.01	0.1604	0.01	6.649	0.0601333	-6.78883	2.32865e-12	2.16928e-11	Down
miR-12136-z	4.1916	4.2749	4.597	0.4212	1.1227	0.01	4.3545	0.517967	-3.07158	0.00343224	0.0114408	Down
miR-125-y	72.0719	77.1627	60.7995	5.3346	8.5006	9.987	70.0114	7.94073	-3.14025	2.00134e-12	1.87148e-11	Down
miR-1250-x	2.3287	0.01	1.9278	0.01	0.01	0.01	1.42217	0.01	-7.15195	0.00331207	0.0110553	Down
miR-126-x	9.6639	6.8399	6.6731	0.8423	0.1604	0.6748	7.72563	0.559167	-3.7883	5.84189e-07	3.36768e-06	Down
miR-126-y	6.986	4.5956	5.3385	0.8423	1.7643	1.2146	5.64003	1.27373	-2.14664	0.017494	0.0481892	Down
miR-1269-z	8.3832	4.1681	4.3005	0.01	0.01	0.01	5.61727	0.01	-9.13372	3.5451e-10	2.70576e-09	Down
miR-1271-x	56.7028	65.1928	48.6396	0.8423	0.9623	0.5398	56.8451	0.781467	-6.18471	4.0274e-38	1.38974e-36	Down
miR-1273-z	7.801	10.3667	7.7112	2.5269	1.4435	0.8098	8.6263	1.5934	-2.43663	0.00323428	0.010834	Down
miR-1276-z	1.0479	0.4275	0.2966	0.01	0.01	0.01	0.590667	0.01	-5.88427	0.0345397	0.0872394	Down
miR-128-y	254.755	299.139	302.218	63.1732	45.5503	72.4735	285.371	60.399	-2.24024	1.20495e-06	6.63401e-06	Down
miR-1285-y	9.6639	12.1836	10.8253	3.65	1.2831	2.0244	10.8909	2.31917	-2.23145	0.00482616	0.0155612	Down
miR-1299-z	1.0479	0.6412	0.8897	0.01	0.01	0.01	0.8596	0.01	-6.42559	0.00486902	0.015655	Down
miR-130-x	11.294	10.4736	9.0458	2.3865	2.2454	3.509	10.2711	2.71363	-1.9203	0.0150122	0.0422757	Down
miR-1301-y	96.4063	143.104	120.709	16.7058	9.7837	8.6374	120.073	11.709	-3.35823	1.34068e-12	1.29317e-11	Down
miR-1303-z	7.6846	4.4887	6.9697	0.1404	0.01	0.01	6.381	0.0534667	-6.899	9.67676e-11	7.82445e-10	Down
miR-1304-y	32.7176	42.0013	34.8485	10.95	11.3876	11.3366	36.5225	11.2247	-1.7021	0.00832871	0.0254431	Down
miR-1307-y	109.68	137.226	131.831	47.1693	37.6913	48.8555	126.246	44.572	-1.50202	0.0356978	0.0897022	Down
miR-1343-y	3.493	2.6718	2.8175	0.7019	0.3208	0.8098	2.9941	0.610833	-2.29327	0.039738	0.0988407	Down
miR-140-y	1364.59	1329.29	1128.94	403.326	423.265	493.818	1274.28	440.137	-1.53365	0.0174521	0.0481892	Down
miR-148-x	0.5822	2.0306	3.7073	0.01	0.01	0.01	2.1067	0.01	-7.71884	0.000289154	0.00119411	Down
miR-148-y	737.602	930.654	840.368	125.925	117.244	103.109	836.208	115.426	-2.85689	1.7854e-14	1.89361e-13	Down
miR-149-x	1.7465	3.3131	1.6312	0.01	0.01	0.4049	2.23027	0.141633	-3.97698	0.00323694	0.010834	Down
miR-16-z	16.9992	15.2829	16.0155	2.6673	1.7643	3.509	16.0992	2.64687	-2.60463	1.20342e-05	5.9805e-05	Down
miR-17-x	26.3138	38.6882	35.8865	8.4231	6.5759	5.5334	33.6295	6.84413	-2.29679	5.39098e-05	0.000247339	Down
miR-17-y	304.588	248.802	254.172	40.852	30.955	31.9855	269.187	34.5975	-2.95987	6.25018e-14	6.46116e-13	Down
miR-18-x	26.7795	44.5663	34.9968	5.0539	2.0851	3.1041	35.4475	3.41437	-3.376	1.63528e-09	1.18885e-08	Down
miR-18-y	9.6639	9.8324	11.8633	0.7019	0.1604	0.01	10.4532	0.290767	-5.16794	7.82016e-12	6.89186e-11	Down
miR-181-y	53.5591	46.7037	56.6474	6.4577	8.5006	9.0423	52.3034	8.0002	-2.7088	7.42447e-10	5.5121e-09	Down
miR-1839-x	30.0397	30.7796	32.6241	4.7731	5.774	4.5886	31.1478	5.04523	-2.62614	9.58143e-08	5.958e-07	Down
miR-185-x	149.965	206.907	190.406	65.9809	55.8152	53.984	182.426	58.5934	-1.6385	0.0098353	0.0294578	Down
miR-186-x	60.7779	96.7205	88.0852	15.7231	11.3876	13.631	81.8612	13.5806	-2.59164	4.16189e-08	2.64161e-07	Down
miR-187-x	1.0479	0.01	1.1863	0.01	0.01	0.01	0.748067	0.01	-6.22509	0.0362168	0.0907057	Down
miR-187-y	1.7465	1.9237	1.6312	0.01	0.01	0.135	1.76713	0.0516667	-5.09603	0.000348111	0.00142145	Down
miR-19-y	13.5062	28.8558	23.8749	2.3865	1.6039	1.7545	22.079	1.91497	-3.52728	4.69451e-09	3.24077e-08	Down
miR-1908-x	2.2122	1.9237	1.3346	0.01	0.3208	0.135	1.8235	0.155267	-3.55389	0.00980747	0.0294311	Down
miR-192-x	270.939	269.108	231.186	21.0577	22.6148	24.6977	257.078	22.7901	-3.49573	6.4153e-23	1.08396e-21	Down
miR-194-x	24.8002	31.6346	23.8749	8.9846	5.774	4.0488	26.7699	6.26913	-2.09427	0.00277154	0.00947039	Down
miR-196-y	21.7729	22.8709	22.2437	0.01	0.3208	0.2699	22.2958	0.200233	-6.79895	8.02503e-27	1.75548e-25	Down
miR-1983-z	1797.14	1913.36	2070.3	44.0808	35.927	35.8993	1926.93	38.6357	-5.64023	1.141e-65	1.07517e-63	Down
miR-20-x	39.7036	58.2461	53.0884	13.1962	7.3779	5.9382	50.346	8.83743	-2.51018	1.7891e-05	8.69702e-05	Down
miR-204-x	30.7383	29.0696	24.1715	0.01	0.01	0.5398	27.9931	0.1866	-7.22898	5.29782e-27	1.16934e-25	Down
miR-212-x	5.2395	5.5574	6.8214	1.4038	0.8019	0.5398	5.87277	0.915167	-2.68193	0.00108599	0.00405592	Down
miR-212-y	1.2808	1.9237	2.3727	0.01	0.01	0.5398	1.85907	0.1866	-3.31656	0.0191726	0.0523084	Down
miR-2137-z	3.7258	2.1375	3.2624	0.01	0.01	0.01	3.0419	0.01	-8.24883	2.18245e-07	1.31376e-06	Down
miR-215-x	0.9315	1.4962	0.01	0.01	0.01	0.01	0.812567	0.01	-6.34441	0.0212143	0.0573042	Down
miR-218-x	110.029	109.759	118.633	1.5442	3.0474	2.5642	112.807	2.38527	-5.56356	2.01214e-43	8.49955e-42	Down
miR-218-y	21.6565	24.9015	24.3198	0.4212	0.8019	0.2699	23.6259	0.497667	-5.56905	4.10126e-23	6.97783e-22	Down
miR-218-z	23.1701	30.2452	30.6963	1.5442	1.4435	0.8098	28.0372	1.26583	-4.46918	1.50596e-17	2.02726e-16	Down
miR-222-x	0.9315	0.5344	0.7415	0.01	0.01	0.01	0.7358	0.01	-6.20124	0.0113685	0.0332371	Down
miR-2277-x	0.01	1.71	0.5932	0.01	0.01	0.01	0.771067	0.01	-6.26878	0.0322058	0.0819359	Down
miR-2277-y	0.815	0.6412	2.0761	0.1404	0.01	0.135	1.17743	0.0951333	-3.62955	0.0313884	0.0804409	Down
miR-2392-z	8.3832	10.0461	9.1941	0.2808	1.2831	0.2699	9.2078	0.611267	-3.91298	1.66369e-07	1.00892e-06	Down
miR-25-x	24.3344	23.619	12.7531	3.0885	2.2454	4.1838	20.2355	3.17257	-2.67317	3.74186e-05	0.000175624	Down
miR-25-y	92.5641	109.545	98.9104	27.5154	19.2466	17.4098	100.34	21.3906	-2.22985	1.08188e-05	5.40942e-05	Down
miR-296-y	71.2569	81.6514	65.6931	12.2135	11.548	12.0114	72.8671	11.9243	-2.61136	1.21802e-09	8.90789e-09	Down
miR-3074-x	2.4451	2.7787	2.2244	0.01	0.01	0.01	2.48273	0.01	-7.95579	2.6245e-06	1.36763e-05	Down
miR-3074-y	0.815	0.5344	2.2244	0.1404	0.01	0.01	1.19127	0.0534667	-4.47771	0.0216972	0.0584155	Down
miR-3144-y	3.3766	1.0687	0.8897	0.01	0.01	0.01	1.77833	0.01	-7.47438	0.000620551	0.00242094	Down
miR-3158-y	7.3353	5.0231	2.0761	0.01	0.01	0.135	4.8115	0.0516667	-6.54111	2.38578e-07	1.42757e-06	Down
miR-3177-y	8.2667	6.733	8.3043	1.4038	0.1604	1.4846	7.768	1.01627	-2.93426	0.000423681	0.00169888	Down
miR-3200-y	0.6986	1.6031	1.9278	0.1404	0.1604	0.01	1.40983	0.1036	-3.76643	0.0197575	0.0537247	Down
miR-324-x	5.7052	5.4505	7.8595	1.5442	0.6416	0.2699	6.3384	0.818567	-2.95295	0.000767501	0.00295193	Down
miR-324-y	28.0603	35.8026	29.2134	5.475	3.5285	6.2082	31.0254	5.07057	-2.61323	9.56098e-07	5.36027e-06	Down
miR-326-y	25.1495	21.2678	18.9813	5.475	4.8117	5.8033	21.7995	5.36333	-2.0231	0.00144594	0.00531096	Down
miR-330-y	169.875	256.496	206.125	78.1944	50.0412	65.5905	210.832	64.6087	-1.7063	0.00934998	0.0282112	Down
miR-338-y	0.3493	0.6412	1.4829	0.01	0.01	0.01	0.824467	0.01	-6.36539	0.0119603	0.034555	Down
miR-34-x	5.7052	5.878	1.6312	0.01	0.01	0.01	4.4048	0.01	-8.78293	6.58533e-08	4.12636e-07	Down
miR-340-x	14.4377	11.9698	13.9394	1.4038	1.2831	0.6748	13.449	1.12057	-3.58519	3.68021e-09	2.5899e-08	Down
miR-340-y	4.5409	3.8474	4.7453	0.4212	0.1604	0.4049	4.37787	0.328833	-3.7348	2.45745e-05	0.000116908	Down
miR-342-y	93.1462	137.333	113.888	42.1155	28.5492	26.4521	114.789	32.3723	-1.82615	0.00442883	0.0144675	Down
miR-345-x	15.602	12.1836	10.5287	2.1058	3.6889	2.4293	12.7714	2.74133	-2.21997	0.00161906	0.0058766	Down
miR-346-y	3.1437	3.9543	6.8214	0.01	0.01	0.01	4.6398	0.01	-8.85792	7.72111e-10	5.71502e-09	Down
miR-3613-y	5.4723	7.588	6.8214	1.6846	1.7643	1.3496	6.62723	1.5995	-2.05079	0.0167489	0.0465247	Down
miR-362-x	5.0066	6.733	3.559	1.6846	0.1604	0.5398	5.09953	0.794933	-2.68146	0.0142991	0.0406413	Down
miR-3679-x	1.7465	2.8856	3.4107	0.1404	0.01	0.5398	2.68093	0.230067	-3.54261	0.00242861	0.00843985	Down
miR-375-y	1.8629	0.4275	3.2624	0.01	0.01	0.01	1.85093	0.01	-7.53211	0.00101361	0.00380882	Down
miR-378-x	4.6573	4.7024	7.118	0.5615	1.4435	1.3496	5.49257	1.1182	-2.2963	0.0117541	0.0340397	Down
miR-378-y	295.157	370.958	332.025	54.8905	32.0777	44.5368	332.713	43.835	-2.92412	6.0119e-12	5.3953e-11	Down
miR-378-z	10.8282	8.2293	8.7492	1.1231	0.8019	1.8894	9.2689	1.27147	-2.8659	3.66542e-05	0.000172366	Down
miR-423-x	58.3328	118.202	98.9104	30.7443	14.5954	20.379	91.8151	21.9062	-2.06739	0.0022508	0.00785536	Down
miR-423-y	198.285	283.108	276.415	81.2828	62.8723	59.1125	252.603	67.7559	-1.89845	0.000656051	0.00254324	Down
miR-4421-z	1.1643	1.3894	2.8175	0.01	0.01	0.4049	1.7904	0.141633	-3.66005	0.013682	0.0391142	Down
miR-4428-z	1.8629	1.3894	1.3346	0.01	0.01	0.01	1.52897	0.01	-7.25641	0.00044756	0.00178007	Down
miR-4447-z	46.2238	40.3982	44.784	2.1058	6.0948	2.8342	43.802	3.67827	-3.5739	1.25467e-11	1.08237e-10	Down
miR-4454-z	262.556	194.724	221.992	21.3385	46.0315	30.6359	226.424	32.6686	-2.79305	5.86546e-09	4.01615e-08	Down
miR-4458-z	0.9315	0.3206	0.2966	0.01	0.01	0.01	0.516233	0.01	-5.68995	0.0498527	0.117781	Down
miR-4467-z	0.9315	0.6412	1.4829	0.01	0.01	0.01	1.01853	0.01	-6.67035	0.00189404	0.00674477	Down
miR-4483-z	79.4072	68.6128	99.8002	5.3346	9.6233	15.1155	82.6067	10.0245	-3.04273	4.32789e-09	3.01231e-08	Down
miR-4511-z	0.6986	1.8168	1.038	0.01	0.1604	0.01	1.18447	0.0601333	-4.29993	0.0116056	0.0336494	Down
miR-452-x	34.9298	37.192	38.2592	0.01	0.01	0.01	36.7937	0.01	-11.8452	1.56121e-41	6.16929e-40	Down
miR-452-y	7.9174	8.5499	10.2321	0.01	0.01	0.01	8.8998	0.01	-9.79763	3.10422e-16	3.82177e-15	Down
miR-4713-x	2.3287	2.6718	1.038	0.01	0.01	0.01	2.01283	0.01	-7.65308	6.9355e-05	0.000311779	Down
miR-4717-y	1.3972	1.4962	0.1483	0.01	0.01	0.01	1.0139	0.01	-6.66377	0.00593136	0.0188971	Down
miR-483-y	1.6301	1.0687	0.8897	0.01	0.01	0.01	1.19617	0.01	-6.90227	0.00316984	0.0106677	Down
miR-484-z	529.653	608.538	559.949	134.348	125.745	128.347	566.046	129.48	-2.12819	4.05733e-07	2.38953e-06	Down
miR-486-x	152.876	133.806	57.0922	0.1404	0.01	1.4846	114.591	0.545	-7.71603	2.09374e-23	3.6904e-22	Down
miR-486-y	5.4723	3.9543	0.01	0.01	0.01	0.01	3.14553	0.01	-8.29716	9.80103e-05	0.000434223	Down
miR-500-y	45.0595	55.3605	42.2631	7.5808	6.2552	6.0732	47.561	6.6364	-2.84131	3.72879e-10	2.82834e-09	Down
miR-5000-y	1.8629	1.1756	2.2244	0.01	0.3208	0.01	1.7543	0.1136	-3.94886	0.00473463	0.0153437	Down
miR-501-x	0.5822	1.0687	0.7415	0.01	0.01	0.01	0.797467	0.01	-6.31735	0.0073127	0.0227651	Down
miR-501-y	71.3733	83.2545	67.3243	13.0558	5.6136	8.5025	73.984	9.0573	-3.03006	1.79304e-09	1.29204e-08	Down
miR-502-y	162.191	249.87	184.178	29.2	21.8128	29.4213	198.746	26.8114	-2.89001	1.30739e-11	1.12389e-10	Down
miR-505-x	1.9794	1.4962	1.3346	0.01	0.01	0.2699	1.6034	0.0966333	-4.05247	0.00304433	0.0103212	Down
miR-5094-z	1.8629	1.2825	2.6692	0.01	0.01	0.01	1.9382	0.01	-7.59857	5.46825e-05	0.000250415	Down
miR-532-x	34.2312	40.6119	35.1451	8.1423	5.1324	4.9935	36.6627	6.0894	-2.58994	7.39309e-07	4.17352e-06	Down
miR-532-y	1.2808	1.2825	3.8556	0.01	0.01	0.2699	2.13963	0.0966333	-4.4687	0.00155299	0.00566196	Down
miR-548-x	21.7729	24.2603	21.2057	3.65	3.6889	5.3984	22.413	4.24577	-2.40024	2.42549e-05	0.000115612	Down
miR-548-y	33.2998	44.0319	38.1109	7.7212	5.6136	4.5886	38.4809	5.97447	-2.68726	1.59449e-07	9.71765e-07	Down
miR-548-z	4.6573	2.0306	2.6692	0.4212	0.3208	0.9447	3.11903	0.562233	-2.47186	0.0316333	0.0808994	Down
miR-551-y	0.5822	0.7481	0.7415	0.01	0.01	0.01	0.6906	0.01	-6.10978	0.0148061	0.0419142	Down
miR-551-z	1.6301	0.855	2.3727	0.01	0.01	0.01	1.61927	0.01	-7.3392	0.000599037	0.00234447	Down
miR-561-x	0.2329	0.5344	1.6312	0.01	0.01	0.01	0.7995	0.01	-6.32103	0.0177881	0.0488573	Down
miR-582-y	47.3881	48.0931	47.8982	5.1942	4.1701	6.3431	47.7931	5.2358	-3.19032	9.5242e-14	9.7633e-13	Down
miR-605-y	0.4657	0.2137	1.6312	0.01	0.01	0.01	0.7702	0.01	-6.26716	0.0259837	0.0683782	Down
miR-615-y	128.309	133.592	129.755	30.1827	28.2284	28.6115	130.552	29.0075	-2.17012	1.04448e-06	5.8291e-06	Down
miR-625-y	25.033	31.3139	28.3237	9.125	5.774	9.7171	28.2235	8.20537	-1.78226	0.0114923	0.0335192	Down
miR-628-y	23.9852	29.2833	28.7686	6.5981	4.1701	3.7789	27.3457	4.84903	-2.49554	1.66622e-05	8.13196e-05	Down
miR-629-x	23.9852	29.9246	36.0348	2.9481	2.887	4.8586	29.9815	3.56457	-3.07228	3.68928e-09	2.5899e-08	Down
miR-629-y	2.4451	1.4962	1.9278	0.2808	0.1604	0.01	1.95637	0.1504	-3.7013	0.00568255	0.0181515	Down
miR-652-y	27.1288	27.1459	24.3198	3.5096	4.1701	3.239	26.1982	3.63957	-2.84763	3.02057e-08	1.93728e-07	Down
miR-660-x	11.0611	22.9778	16.3121	3.9308	2.5662	1.8894	16.7837	2.79547	-2.5859	0.000207773	0.000879179	Down
miR-660-y	6.7531	5.1299	3.2624	0.4212	0.1604	0.5398	5.04847	0.3738	-3.75551	2.91002e-05	0.000137636	Down
miR-7-x	0.1164	2.1375	0.2966	0.01	0.01	0.01	0.850167	0.01	-6.40967	0.0278672	0.0726325	Down
miR-7-y	2.0958	0.7481	0.01	0.01	0.01	0.01	0.9513	0.01	-6.57183	0.0153709	0.0430878	Down
miR-744-x	28.0603	32.7033	36.1831	5.0539	5.9344	6.0732	32.3156	5.68717	-2.50645	4.95439e-07	2.8832e-06	Down
miR-760-y	106.885	100.675	112.85	37.3424	28.8699	28.7465	106.803	31.6529	-1.75455	0.00263218	0.00905736	Down
miR-766-y	0.9315	0.5344	1.3346	0.01	0.1604	0.01	0.9335	0.0601333	-3.95641	0.0442253	0.108028	Down
miR-7706-z	1.7465	1.71	1.6312	0.01	0.3208	0.135	1.6959	0.155267	-3.44923	0.0119233	0.0344888	Down
miR-874-y	18.3964	15.7104	12.0116	0.01	0.4812	0.2699	15.3728	0.2537	-5.92111	4.72251e-17	6.15433e-16	Down
miR-9-y	9.5475	7.9086	8.156	1.2635	0.3208	0.5398	8.53737	0.708033	-3.5919	1.35945e-06	7.46782e-06	Down
miR-92-y	8139.35	10003.7	9905.58	1152.14	894.968	998.164	9349.54	1015.09	-3.20329	4.93844e-21	7.65771e-20	Down
miR-93-y	42.3815	52.368	40.187	8.7039	10.1045	7.4228	44.9788	8.74373	-2.36292	2.6292e-06	1.36763e-05	Down
miR-939-x	1.5136	0.1069	0.5932	0.01	0.01	0.01	0.7379	0.01	-6.20535	0.0336736	0.0853157	Down
miR-941-z	30.7383	35.1614	39.5938	6.0365	3.0474	8.5025	35.1645	5.86213	-2.58462	1.21112e-05	6.00658e-05	Down
novel-m0001-3p	207.25	160.952	194.262	17.6885	15.8785	16.4651	187.488	16.6774	-3.49083	7.69927e-22	1.28321e-20	Down
novel-m0009-3p	54.0248	34.0926	38.5558	0.01	0.01	0.01	42.2244	0.01	-12.0439	3.3618e-39	1.19368e-37	Down
novel-m0010-3p	54.0248	34.0926	38.5558	0.01	0.01	0.01	42.2244	0.01	-12.0439	3.00198e-39	1.10347e-37	Down
novel-m0011-3p	54.0248	34.0926	38.5558	0.01	0.01	0.01	42.2244	0.01	-12.0439	2.69237e-39	1.01482e-37	Down
novel-m0013-3p	21.0743	25.6496	26.2476	8.7039	6.7363	7.8277	24.3238	7.75597	-1.64899	0.0281658	0.073255	Down
novel-m0014-5p	22.9373	27.4665	18.5364	3.3692	2.887	3.9138	22.9801	3.39	-2.76103	7.29749e-07	4.12907e-06	Down
novel-m0019-3p	41.3336	37.5126	40.0387	4.3519	5.4532	3.374	39.6283	4.39303	-3.17324	8.84732e-12	7.76915e-11	Down
novel-m0021-3p	64.2709	53.8642	61.2444	0.1404	0.3208	0.01	59.7932	0.157067	-8.57246	2.08538e-51	1.24614e-49	Down
novel-m0025-5p	56.3535	52.2611	66.138	13.1962	9.3025	8.0976	58.2509	10.1988	-2.51388	2.77966e-07	1.65697e-06	Down
novel-m0026-3p	20.3757	20.0922	12.7531	0.8423	1.7643	0.4049	17.7403	1.00383	-4.14344	2.36391e-10	1.83278e-09	Down
novel-m0029-5p	32.7176	36.2301	26.9891	5.475	7.5383	9.1773	31.9789	7.39687	-2.11214	0.000361365	0.00146823	Down
novel-m0031-5p	13.7391	16.5654	11.1219	1.2635	1.7643	1.6195	13.8088	1.5491	-3.15609	1.48457e-07	9.09302e-07	Down
novel-m0032-5p	8.1503	10.2599	15.1257	1.9654	2.887	2.0244	11.1786	2.29227	-2.2859	0.00192881	0.00685861	Down
novel-m0034-5p	20.3757	18.4891	15.4223	0.9827	0.6416	0.2699	18.0957	0.6314	-4.84095	1.35038e-15	1.56797e-14	Down
novel-m0035-5p	20.3757	18.4891	15.4223	0.9827	0.6416	0.2699	18.0957	0.6314	-4.84095	1.29181e-15	1.50711e-14	Down
novel-m0036-3p	7.1024	4.3818	9.3424	1.2635	2.2454	1.2146	6.9422	1.5745	-2.1405	0.0225921	0.0605587	Down
novel-m0038-5p	4.8902	7.2674	5.6351	1.2635	1.7643	1.7545	5.9309	1.5941	-1.89551	0.0464319	0.112298	Down
novel-m0039-3p	8.3832	5.9849	6.8214	0.5615	0.01	1.0797	7.06317	0.5504	-3.68176	1.19479e-05	5.94968e-05	Down
novel-m0042-3p	10.4789	11.008	13.4945	0.9827	0.6416	0.5398	11.6605	0.721367	-4.01475	1.6185e-10	1.27502e-09	Down
novel-m0043-3p	11.4104	11.1148	12.4565	1.9654	0.1604	1.2146	11.6606	1.11347	-3.38851	7.40419e-06	3.7249e-05	Down
novel-m0044-5p	11.4104	11.1148	12.4565	1.9654	0.1604	1.2146	11.6606	1.11347	-3.38851	7.29583e-06	3.67794e-05	Down
novel-m0045-3p	8.2667	5.2368	10.9736	0.1404	0.01	1.0797	8.15903	0.410033	-4.31459	2.21193e-06	1.17046e-05	Down
novel-m0046-3p	11.0611	12.5042	12.6048	0.01	0.01	0.01	12.0567	0.01	-10.2356	3.71031e-21	5.86469e-20	Down
novel-m0047-5p	5.5888	8.6568	5.7834	0.1404	0.6416	0.8098	6.67633	0.5306	-3.65336	4.28742e-06	2.20213e-05	Down
novel-m0048-3p	11.8761	16.031	11.2702	0.01	0.01	0.01	13.0591	0.01	-10.3508	5.94755e-21	9.16447e-20	Down
novel-m0052-3p	7.2188	4.8093	8.3043	0.01	0.1604	0.01	6.77747	0.0601333	-6.81644	1.40634e-11	1.20053e-10	Down
novel-m0054-5p	5.7052	3.6337	5.3385	1.825	0.3208	0.135	4.89247	0.760267	-2.68598	0.0240511	0.063841	Down
novel-m0055-3p	4.308	6.733	3.4107	1.1231	1.6039	0.6748	4.81723	1.13393	-2.08687	0.0443253	0.108164	Down
novel-m0059-5p	8.3832	8.3361	9.4907	0.01	0.01	0.01	8.73667	0.01	-9.77094	1.79147e-16	2.23933e-15	Down
novel-m0061-5p	6.986	8.5499	8.3043	0.01	0.01	0.135	7.94673	0.0516667	-7.26498	1.10749e-14	1.21132e-13	Down
novel-m0062-3p	2.0958	5.7712	4.3005	0.5615	1.4435	0.5398	4.05583	0.848267	-2.25741	0.0485187	0.115746	Down
novel-m0067-3p	4.5409	3.42	3.7073	1.1231	0.01	0.2699	3.8894	0.467667	-3.056	0.00712161	0.022312	Down
novel-m0069-3p	3.0273	3.3131	5.0419	0.4212	0.01	0.9447	3.7941	0.458633	-3.04834	0.00410134	0.0134335	Down
novel-m0075-3p	4.6573	3.8474	3.8556	0.01	0.6416	0.135	4.1201	0.2622	-3.97394	6.83575e-05	0.00030786	Down
novel-m0076-5p	4.8902	3.8474	2.8175	0.01	0.01	0.01	3.8517	0.01	-8.58935	6.01866e-09	4.09603e-08	Down
novel-m0077-5p	4.6573	6.5193	7.118	0.01	0.01	0.01	6.0982	0.01	-9.25224	1.7741e-12	1.66535e-11	Down
novel-m0078-5p	4.6573	6.5193	7.118	0.01	0.01	0.01	6.0982	0.01	-9.25224	1.68764e-12	1.6026e-11	Down
novel-m0079-5p	4.6573	6.5193	7.118	0.01	0.01	0.01	6.0982	0.01	-9.25224	3.1298e-12	2.88271e-11	Down
novel-m0083-5p	2.678	2.1375	4.3005	0.01	0.01	0.01	3.03867	0.01	-8.24729	4.25655e-07	2.50085e-06	Down
novel-m0089-5p	3.493	1.9237	2.8175	0.2808	0.6416	0.5398	2.74473	0.4874	-2.49349	0.0300593	0.0774398	Down
novel-m0090-5p	4.308	1.8168	3.559	0.2808	0.01	0.6748	3.22793	0.321867	-3.32608	0.00389233	0.012852	Down
novel-m0092-3p	5.4723	1.3894	4.7453	0.01	0.01	0.01	3.869	0.01	-8.59582	3.77296e-07	2.22741e-06	Down
novel-m0096-3p	1.6301	2.7787	2.8175	0.2808	0.1604	0.01	2.40877	0.1504	-4.00142	0.00134336	0.00497164	Down
novel-m0100-5p	3.7258	5.4505	1.6312	0.2808	0.4812	0.135	3.6025	0.299	-3.59078	0.00113938	0.00424884	Down
novel-m0101-5p	3.3766	5.1299	5.7834	0.01	0.01	0.01	4.7633	0.01	-8.89582	7.14325e-10	5.31944e-09	Down
novel-m0104-5p	3.1437	1.1756	3.4107	0.01	0.01	0.01	2.57667	0.01	-8.00936	1.25685e-05	6.20824e-05	Down
novel-m0105-5p	3.1437	1.1756	3.4107	0.01	0.01	0.01	2.57667	0.01	-8.00936	1.23457e-05	6.11049e-05	Down
novel-m0120-3p	4.6573	3.3131	4.597	0.01	0.1604	0.01	4.18913	0.0601333	-6.12234	2.26291e-08	1.47059e-07	Down
novel-m0121-3p	4.6573	2.3512	4.597	0.01	0.1604	0.01	3.8685	0.0601333	-6.00747	3.58336e-07	2.12059e-06	Down
novel-m0125-5p	1.7465	2.2443	1.3346	0.01	0.01	0.135	1.77513	0.0516667	-5.10255	0.000369324	0.00149314	Down
novel-m0132-3p	2.2122	2.2443	1.038	0.01	0.01	0.01	1.8315	0.01	-7.51688	0.000114874	0.000502572	Down
novel-m0133-3p	0.815	2.565	1.4829	0.01	0.01	0.01	1.62097	0.01	-7.34071	0.000653897	0.00254015	Down
novel-m0135-3p	1.5136	2.7787	5.0419	0.01	0.01	0.01	3.1114	0.01	-8.28142	1.75634e-06	9.45719e-06	Down
novel-m0139-5p	3.0273	2.6718	3.559	0.01	0.01	0.01	3.08603	0.01	-8.26961	7.05285e-08	4.39682e-07	Down
novel-m0140-3p	3.1437	2.7787	2.3727	0.01	0.01	0.135	2.76503	0.0516667	-5.74192	1.10401e-05	5.50879e-05	Down
novel-m0145-5p	3.9587	2.3512	4.7453	0.2808	0.6416	0.2699	3.68507	0.397433	-3.21291	0.00108574	0.00405592	Down
novel-m0149-3p	1.3972	1.6031	1.7795	0.01	0.01	0.01	1.59327	0.01	-7.31584	0.000262535	0.00109204	Down
novel-m0152-3p	3.2601	4.1681	3.2624	0.4212	0.9623	1.0797	3.56353	0.821067	-2.11774	0.0469149	0.11302	Down
novel-m0153-5p	2.4451	1.2825	0.8897	0.01	0.01	0.01	1.5391	0.01	-7.26594	0.000790386	0.00302464	Down
novel-m0154-5p	3.1437	1.71	1.9278	0.1404	0.4812	0.01	2.2605	0.210533	-3.42452	0.0103425	0.0307514	Down
novel-m0155-5p	3.1437	1.71	1.9278	0.1404	0.4812	0.01	2.2605	0.210533	-3.42452	0.0102217	0.0304292	Down
novel-m0170-3p	0.9315	1.0687	3.1141	0.4212	0.01	0.01	1.70477	0.147067	-3.53503	0.0324346	0.0824322	Down
novel-m0175-5p	1.5136	2.3512	1.4829	0.01	0.01	0.01	1.78257	0.01	-7.47781	0.000100272	0.000442642	Down
novel-m0177-5p	1.9794	0.855	1.1863	0.01	0.01	0.01	1.34023	0.01	-7.06634	0.00195367	0.00692689	Down
novel-m0179-3p	0.9315	1.1756	1.6312	0.01	0.01	0.01	1.2461	0.01	-6.96128	0.00261341	0.00900543	Down
novel-m0180-3p	0.9315	1.4962	0.5932	0.01	0.01	0.135	1.00697	0.0516667	-4.28464	0.0249426	0.0659217	Down
novel-m0183-5p	1.5136	1.0687	1.1863	0.01	0.01	0.01	1.2562	0.01	-6.97292	0.00174593	0.00627203	Down
novel-m0184-5p	1.1643	2.0306	0.2966	0.01	0.01	0.01	1.16383	0.01	-6.86274	0.00216513	0.00759966	Down
novel-m0190-5p	1.5136	0.5344	1.1863	0.01	0.01	0.135	1.0781	0.0516667	-4.38311	0.0203393	0.0551232	Down
novel-m0192-3p	1.5136	2.6718	1.6312	0.01	0.01	0.01	1.93887	0.01	-7.59907	5.64e-05	0.000257318	Down
novel-m0193-5p	0.5822	0.9619	1.4829	0.01	0.01	0.01	1.009	0.01	-6.65678	0.00267205	0.00916881	Down
novel-m0194-3p	1.2808	1.2825	0.4449	0.01	0.1604	0.01	1.00273	0.0601333	-4.05963	0.0285287	0.0739632	Down
novel-m0200-5p	0.815	1.0687	1.4829	0.01	0.01	0.01	1.1222	0.01	-6.81019	0.00504373	0.0161955	Down
novel-m0210-3p	1.9794	0.6412	1.7795	0.01	0.1604	0.01	1.4667	0.0601333	-4.60827	0.00461462	0.0149945	Down
novel-m0215-5p	1.2808	1.0687	0.5932	0.01	0.01	0.01	0.9809	0.01	-6.61603	0.00243647	0.00845517	Down
novel-m0221-3p	1.2808	0.6412	1.038	0.01	0.01	0.01	0.986667	0.01	-6.62449	0.00247225	0.0085551	Down
novel-m0222-3p	1.2808	0.6412	1.038	0.01	0.01	0.01	0.986667	0.01	-6.62449	0.00244654	0.00847811	Down
novel-m0224-3p	1.9794	0.2137	0.7415	0.01	0.01	0.01	0.9782	0.01	-6.61206	0.00909459	0.0275423	Down
novel-m0226-5p	0.9315	1.71	0.01	0.01	0.01	0.01	0.883833	0.01	-6.4657	0.0175055	0.0481892	Down
novel-m0228-5p	3.1437	1.9237	0.01	0.01	0.01	0.01	1.69247	0.01	-7.40298	0.00145187	0.005317	Down
novel-m0229-5p	3.1437	1.9237	0.01	0.01	0.01	0.01	1.69247	0.01	-7.40298	0.00144805	0.00531096	Down
novel-m0239-3p	0.3493	0.6412	2.0761	0.01	0.01	0.01	1.0222	0.01	-6.67553	0.00683389	0.0215761	Down
novel-m0240-3p	1.7465	0.5344	0.2966	0.01	0.01	0.01	0.859167	0.01	-6.42487	0.0122496	0.0353076	Down
novel-m0242-5p	0.1164	0.9619	1.7795	0.01	0.01	0.01	0.9526	0.01	-6.5738	0.0133449	0.0381952	Down
novel-m0251-3p	0.9315	1.8168	0.7415	0.01	0.01	0.2699	1.16327	0.0966333	-3.58952	0.0354794	0.0893366	Down
novel-m0254-5p	0.6986	1.2825	1.7795	0.1404	0.01	0.135	1.25353	0.0951333	-3.71991	0.0362971	0.0907426	Down
novel-m0255-3p	0.9315	0.7481	0.8897	0.01	0.01	0.01	0.856433	0.01	-6.42027	0.00447726	0.0146041	Down
novel-m0261-3p	0.2329	1.8168	0.2966	0.01	0.01	0.01	0.7821	0.01	-6.28928	0.0232749	0.0619821	Down
novel-m0263-5p	0.9315	1.0687	0.2966	0.01	0.01	0.01	0.7656	0.01	-6.25852	0.0109734	0.032236	Down
novel-m0264-5p	1.0479	2.1375	0.5932	0.01	0.01	0.01	1.25953	0.01	-6.97675	0.000828881	0.00315335	Down
novel-m0267-5p	0.815	1.2825	0.1483	0.01	0.01	0.01	0.7486	0.01	-6.22612	0.0172943	0.0478229	Down
novel-m0269-3p	1.0479	0.9619	0.2966	0.01	0.01	0.01	0.7688	0.01	-6.26454	0.0109075	0.0320808	Down
novel-m0270-3p	1.0479	0.9619	0.2966	0.01	0.01	0.01	0.7688	0.01	-6.26454	0.0108014	0.031807	Down
novel-m0273-3p	1.0479	0.5344	0.1483	0.01	0.01	0.01	0.576867	0.01	-5.85017	0.042284	0.104431	Down
novel-m0275-3p	1.5136	2.1375	0.5932	0.01	0.01	0.01	1.41477	0.01	-7.14442	0.00173114	0.00622805	Down
novel-m0282-3p	0.815	0.6412	0.8897	0.01	0.01	0.01	0.781967	0.01	-6.28904	0.00705232	0.0221355	Down
novel-m0283-5p	0.6986	1.3894	0.5932	0.1404	0.01	0.01	0.893733	0.0534667	-4.06313	0.0460372	0.111454	Down
novel-m0284-3p	1.1643	1.6031	1.038	0.01	0.01	0.01	1.26847	0.01	-6.98694	0.00184085	0.00656655	Down
novel-m0285-3p	1.1643	1.6031	1.038	0.01	0.01	0.01	1.26847	0.01	-6.98694	0.00184131	0.00656655	Down
novel-m0287-3p	1.0479	0.5344	0.7415	0.01	0.01	0.01	0.7746	0.01	-6.27538	0.00830075	0.025421	Down
novel-m0306-3p	1.8629	0.7481	1.038	0.01	0.01	0.01	1.21633	0.01	-6.92639	0.00078838	0.00302274	Down
novel-m0310-3p	1.1643	0.7481	1.7795	0.01	0.01	0.01	1.23063	0.01	-6.94326	0.00347742	0.0115756	Down
novel-m0312-3p	1.2808	1.4962	1.3346	0.01	0.01	0.01	1.37053	0.01	-7.09859	0.000862725	0.00327097	Down
novel-m0316-5p	0.5822	1.2825	0.01	0.01	0.01	0.01	0.6249	0.01	-5.96555	0.0482163	0.115474	Down
novel-m0319-3p	0.1164	0.7481	1.1863	0.01	0.01	0.01	0.6836	0.01	-6.09508	0.0345976	0.0872956	Down
novel-m0327-5p	0.01	0.855	1.1863	0.01	0.01	0.01	0.683767	0.01	-6.09543	0.0454175	0.110499	Down
novel-m0329-3p	0.3493	0.2137	1.3346	0.01	0.01	0.01	0.632533	0.01	-5.98307	0.0453724	0.110499	Down
novel-m0331-5p	1.1643	0.4275	0.1483	0.01	0.01	0.01	0.580033	0.01	-5.85806	0.0459812	0.111428	Down
novel-m0332-3p	0.4657	0.2137	1.3346	0.01	0.01	0.01	0.671333	0.01	-6.06896	0.031766	0.0810862	Down
novel-m0334-3p	0.4657	0.4275	1.038	0.01	0.01	0.01	0.643733	0.01	-6.00839	0.0272774	0.0713992	Down
novel-m0343-5p	0.2329	0.9619	1.9278	0.1404	0.01	0.01	1.04087	0.0534667	-4.283	0.0468156	0.112892	Down
novel-m0345-3p	1.2808	0.5344	1.3346	0.01	0.01	0.01	1.04993	0.01	-6.71415	0.00200982	0.00710542	Down
novel-m0354-5p	0.5822	0.9619	0.1483	0.01	0.01	0.01	0.564133	0.01	-5.81796	0.0416841	0.103158	Down
novel-m0373-3p	0.6986	0.4275	0.5932	0.01	0.01	0.01	0.5731	0.01	-5.84071	0.0357692	0.0897894	Down
novel-m0390-3p	0.6986	0.3206	0.5932	0.01	0.01	0.01	0.537467	0.01	-5.7481	0.0398289	0.0989662	Down
novel-m0429-3p	0.815	0.5344	1.4829	0.01	0.01	0.01	0.9441	0.01	-6.56087	0.00448256	0.0146041	Down
novel-m0508-3p	0.9315	0.7481	0.5932	0.01	0.01	0.01	0.7576	0.01	-6.24336	0.00774293	0.0238919	Down

## Sheet: Table S2
Table S2. Dysregulated miRNAs in ccRCC retrieved from TCGA
ID	conMean	treatMean	logFC	pValue	fdr
hsa-let-7b-5p	7304.42	14953.9	1.03368	1.24277e-27	1.15215e-26
hsa-miR-15a-5p	59.7332	156.01	1.38503	1.10327e-37	1.22739e-35
hsa-miR-16-5p	310.963	759.231	1.2878	3.16511e-32	5.4172e-31
hsa-miR-19a-5p	2.93444	6.7419	1.20007	9.4775e-15	2.84965e-14
hsa-miR-19b-1-5p	10.0878	20.7713	1.04198	9.76802e-17	3.34367e-16
hsa-miR-21-5p	37984.3	192087	2.33828	2.21757e-35	7.59092e-34
hsa-miR-23a-5p	1406.51	2910.67	1.04923	1.65215e-31	2.53519e-30
hsa-miR-25-5p	2279.74	5094.93	1.1602	1.30512e-36	9.58359e-35
hsa-miR-92a-1-5p	19.483	9.58915	-1.02274	1.32895e-08	2.59379e-08
hsa-miR-93-5p	1169.87	2869.33	1.29437	1.29697e-31	2.06126e-30
hsa-miR-197-5p	675.389	280.7	-1.26669	2.38613e-27	2.12366e-26
hsa-miR-199a-5p	27.4377	8.97546	-1.6121	4.70043e-38	7.50455e-36
hsa-miR-10b-5p	117.842	241.919	1.03768	1.49818e-19	6.53618e-19
hsa-miR-34a-5p	696.453	1484.32	1.0917	1.30976e-24	8.09506e-24
hsa-miR-181a-5p	117.823	326.622	1.47101	2.94298e-30	4.09258e-29
hsa-miR-181b-5p	14.6316	29.7058	1.02166	8.59083e-12	2.08903e-11
hsa-miR-187-5p	38.0105	16.8008	-1.17787	1.97175e-17	7.19202e-17
hsa-miR-203a-5p	1362.47	448.27	-1.60378	7.81092e-19	3.13141e-18
hsa-miR-204-5p	932.579	347.663	-1.42354	1.90434e-15	5.84436e-15
hsa-miR-210-5p	331.588	3603.24	3.44183	4.38762e-36	1.62708e-34
hsa-miR-214-5p	79.502	176.583	1.15128	1.96579e-27	1.78526e-26
hsa-miR-215-5p	5.27862	2.2344	-1.24028	3.71051e-21	1.77546e-20
hsa-miR-216a-5p	24.568	88.8863	1.85518	1.05254e-13	2.94312e-13
hsa-miR-218-5p	121.303	49.2952	-1.29909	2.36385e-06	3.96948e-06
hsa-miR-222-5p	58.764	129.787	1.14314	0.000199859	0.000283134
hsa-miR-224-5p	60.1574	137.297	1.19049	5.29792e-17	1.87109e-16
hsa-miR-200b-5p	4.49265	35.0793	2.96498	5.32237e-33	1.07657e-31
hsa-let-7g-5p	465.258	182.305	-1.35168	9.26373e-33	1.79233e-31
hsa-miR-15b-5p	30.855	10.7532	-1.52074	1.22549e-18	4.82605e-18
hsa-miR-124-5p	8.61098	29.4221	1.77265	3.45578e-13	9.37696e-13
hsa-miR-137	37.6845	15.4638	-1.28508	9.39786e-11	2.14464e-10
hsa-miR-142-5p	194.639	34.8249	-2.48261	2.98492e-36	1.41434e-34
hsa-miR-143-5p	18.998	67.3609	1.82607	4.72011e-24	2.83845e-23
hsa-miR-144-5p	751.127	3361.83	2.16212	3.7361e-27	3.25993e-26
hsa-miR-152-5p	6.20329	27.5005	2.14835	1.36072e-14	4.06389e-14
hsa-miR-134-5p	333.349	700.783	1.07193	1.44096e-19	6.34878e-19
hsa-miR-150-5p	21.6564	10.5533	-1.0371	4.27337e-18	1.63935e-17
hsa-miR-154-5p	40.7543	100.315	1.29952	3.19364e-16	1.05272e-15
hsa-miR-184	25.5289	9.85751	-1.37284	1.41967e-24	8.65414e-24
hsa-miR-186-5p	3.8421	1.8812	-1.03024	2.16477e-14	6.33764e-14
hsa-miR-193a-5p	24.4069	49.3101	1.0146	6.76261e-21	3.16775e-20
hsa-miR-195-5p	6.13692	1.99581	-1.62054	1.26926e-29	1.56894e-28
hsa-miR-320a	5.49913	11.6239	1.07982	1.0487e-17	3.88894e-17
hsa-miR-106b-5p	1549.86	193.138	-3.00443	1.75685e-36	9.77248e-35
hsa-miR-29c-5p	53.7365	719.187	3.74239	1.50753e-36	9.58359e-35
hsa-miR-200a-5p	70.0361	166.233	1.24703	4.72222e-33	1.00066e-31
hsa-miR-101-3p	232.395	106.6	-1.12438	8.26755e-30	1.05116e-28
hsa-miR-361-5p	2.42566	5.962	1.29742	1.84686e-18	7.20925e-18
hsa-miR-365b-5p	74.8107	12.4264	-2.58983	1.09278e-34	3.47348e-33
hsa-miR-302b-5p	33.2262	11.0618	-1.58673	2.32131e-28	2.34769e-27
hsa-miR-376c-5p	28.707	67.8042	1.23997	1.13288e-19	5.14421e-19
hsa-miR-324-5p	1.07144	2.19959	1.03768	1.08448e-15	3.37479e-15
hsa-miR-339-5p	60.7496	148.631	1.29079	1.45005e-22	7.96632e-22
hsa-miR-429	14.414	5.46805	-1.39838	7.02369e-24	4.16739e-23
hsa-miR-376b-5p	94.7524	28.1384	-1.75162	2.29609e-32	4.08703e-31
hsa-miR-486-5p	335.222	141.879	-1.24045	2.50749e-34	6.19906e-33
hsa-miR-511-5p	398.721	1355.06	1.76491	5.52708e-09	1.10791e-08
hsa-miR-146b-5p	14.8476	67.5489	2.1857	7.71945e-32	1.27228e-30
hsa-miR-202-5p	1.38678	5.80092	2.06454	3.98872e-26	2.9098e-25
hsa-miR-512-5p	104	290.834	1.48361	6.23704e-06	1.00927e-05
hsa-miR-526b-5p	220.751	709.936	1.68527	6.84705e-13	1.81365e-12
hsa-miR-516b-5p	5.58263	11.6015	1.05529	6.89187e-12	1.6851e-11
hsa-miR-578	629	246.249	-1.35294	5.11694e-34	1.19844e-32
hsa-miR-579-5p	6.48923	3.21152	-1.01479	3.55843e-19	1.46621e-18
hsa-miR-548b-5p	270.191	12.6585	-4.4158	4.21242e-25	2.7978e-24
hsa-miR-588	49.0608	5.78028	-3.08536	5.42709e-17	1.90162e-16
hsa-miR-550a-5p	209.266	10.1159	-4.37064	7.11153e-22	3.6798e-21
hsa-miR-590-5p	1555.11	771.224	-1.0118	3.01122e-28	2.91303e-27
hsa-miR-628-5p	5.80031	14.145	1.28609	6.31842e-29	6.8578e-28
hsa-miR-641	10.2727	53.4612	2.37968	3.02188e-39	1.34474e-36
hsa-miR-662	0.851686	2.23259	1.39032	1.91226e-16	6.3504e-16
hsa-miR-449b-5p	7.36946	15.9251	1.11167	5.0812e-23	2.89889e-22
hsa-miR-653-5p	3.04755	27.9521	3.19723	2.80508e-28	2.77391e-27
hsa-miR-550a-3-5p	1.5345	4.62107	1.59046	8.9237e-22	4.56442e-21
hsa-miR-1271-5p	1.8985	5.3441	1.49309	2.25163e-22	1.2072e-21
hsa-miR-454-5p	1.17587	3.06065	1.3801	6.59069e-12	1.62937e-11
hsa-miR-891a-5p	43.4981	131.691	1.59813	0.0266291	0.0321137
hsa-miR-889-5p	96.4613	36.0561	-1.41971	3.52523e-29	4.02237e-28
hsa-miR-877-5p	1.5635	9.16586	2.55149	2.79271e-06	4.65452e-06
hsa-miR-943	1.50307	3.86298	1.3618	1.65365e-26	1.33795e-25
hsa-miR-1182	442.302	1405.53	1.66801	3.45462e-26	2.56218e-25
hsa-miR-1304-5p	2.43858	7.81051	1.67938	8.74644e-25	5.56024e-24
hsa-miR-1245a	383.658	164.984	-1.21749	1.98117e-34	5.51013e-33
hsa-miR-1266-5p	0.965146	2.03518	1.07633	0.00061165	0.000837491
hsa-miR-1267	2.58115	5.25971	1.02697	0.00149984	0.00202251
hsa-miR-1270	11.4923	4.69443	-1.29165	4.99824e-30	6.54181e-29
hsa-miR-1276	4.98247	20.2271	2.02135	1.4533e-32	2.69466e-31
hsa-miR-1281	9.1143	3.92345	-1.21601	2.03099e-26	1.61391e-25
hsa-miR-513c-5p	68.365	18.3046	-1.90105	3.80213e-36	1.53813e-34
hsa-miR-1197	93.1968	427.258	2.19676	1.33168e-16	4.52364e-16
hsa-miR-1912	1.27521	2.92266	1.19655	9.42408e-17	3.25094e-16
hsa-miR-1914-5p	5.56743	1.90352	-1.54834	5.19563e-26	3.66993e-25
hsa-miR-1915-5p	102.466	223.157	1.12291	7.92089e-26	5.5075e-25
hsa-miR-1976	2.23429	4.63062	1.05139	4.18541e-12	1.05755e-11
hsa-miR-2116-5p	57.1973	172.531	1.59284	3.1783e-36	1.41434e-34
hsa-miR-3115	3.54508	8.12527	1.1966	8.1446e-18	3.04567e-17
hsa-miR-3121-5p	386.444	856.564	1.1483	1.07727e-33	2.39693e-32
hsa-miR-3126-5p	6.31859	14.7157	1.21968	5.74649e-25	3.70607e-24
hsa-miR-3127-5p	3.85611	10.473	1.44146	3.4027e-26	2.56218e-25
hsa-miR-3138	4.00136	1.62144	-1.30322	2.38247e-26	1.86e-25
hsa-miR-548u	33.78	84.0271	1.31469	1.84124e-08	3.54623e-08
hsa-miR-3145-5p	0.87342	7.93214	3.18296	2.56402e-08	4.8143e-08
hsa-miR-548v	11.2861	5.37394	-1.07049	2.79139e-21	1.36502e-20
hsa-miR-3148	134.251	61.671	-1.12227	1.23741e-28	1.31106e-27
hsa-miR-3074-5p	148.328	41.7241	-1.82984	1.66352e-34	4.93512e-33
hsa-miR-3163	1.80049	3.63653	1.01417	8.04651e-11	1.85528e-10
hsa-miR-3164	2.42834	6.63804	1.45078	5.04595e-27	4.31817e-26
hsa-miR-3168	40.9212	104.69	1.3552	1.13943e-24	7.14149e-24
hsa-miR-3171	22.0399	76.4403	1.79422	1.0799e-36	9.58359e-35
hsa-miR-3193	17.9481	36.8015	1.03594	7.62194e-05	0.000114587
hsa-miR-3194-5p	27.6442	60.6619	1.13381	1.84882e-08	3.54623e-08
hsa-miR-3199	4.6576	19.973	2.10039	3.6551e-16	1.19597e-15
hsa-miR-3615	1.64032	3.43363	1.06576	1.94239e-11	4.62227e-11
hsa-miR-3667-5p	3.6753	11.5045	1.64627	1.2903e-19	5.74182e-19
hsa-miR-3925-5p	28.0722	8.79532	-1.67433	8.29203e-09	1.63998e-08
hsa-miR-3942-5p	61.8714	281.256	2.18454	2.88773e-05	4.46194e-05
hsa-miR-3943	5.097	20.3394	1.99656	6.92105e-19	2.82556e-18
hsa-miR-550b-2-5p	1.01804	2.20236	1.11326	1.83355e-13	5.06788e-13
hsa-miR-4429	122.716	51.0692	-1.2648	3.96546e-17	1.42309e-16
hsa-miR-548ah-5p	1.65533	4.10307	1.30958	7.50044e-14	2.12592e-13
hsa-miR-548ai	2.17872	4.63266	1.08836	4.95445e-16	1.59763e-15
hsa-miR-4506	1.47463	4.81923	1.70845	2.62961e-26	2.01754e-25
hsa-miR-4647	2.77601	6.32919	1.18901	2.51651e-12	6.43589e-12
hsa-miR-4651	5.86141	2.65982	-1.13992	2.4231e-05	3.78343e-05
hsa-miR-4680-5p	52.5541	23.9886	-1.13145	3.28476e-21	1.58882e-20
hsa-miR-4689	20.7626	69.3692	1.74031	5.05925e-38	7.50455e-36
hsa-miR-4695-5p	11.2829	5.37143	-1.07075	2.75375e-21	1.36158e-20
hsa-miR-4696	0.633977	7.85801	3.63166	9.20145e-17	3.19894e-16
hsa-miR-4699-5p	1.51299	3.99881	1.40217	1.57798e-19	6.8175e-19
hsa-miR-203b-5p	4.46978	17.0869	1.93462	2.46413e-34	6.19906e-33
hsa-miR-4714-5p	0.725479	1.97193	1.4426	1.53454e-17	5.64355e-17
hsa-miR-6848-5p	2.81034	7.2222	1.36169	4.72159e-30	6.367e-29
hsa-miR-20a-3p	0.720001	7.578	3.39575	1.23877e-10	2.79823e-10
hsa-miR-196a-3p	1.10592	4.1827	1.91918	1.03885e-27	9.8359e-27
hsa-miR-181b-2-3p	1.27033	2.95536	1.21812	3.1697e-19	1.31824e-18
hsa-miR-20b-3p	1.2384	3.19418	1.36697	1.89348e-15	5.84436e-15
hsa-miR-511-3p	1.17017	2.51577	1.10428	6.72686e-07	1.18318e-06
hsa-miR-524-3p	9.09341	23.4259	1.36521	1.6512e-23	9.54264e-23
hsa-miR-514a-3p	110.263	400.07	1.8593	1.8245e-29	2.13658e-28
hsa-miR-556-3p	28.7115	67.8029	1.23972	1.20122e-19	5.39942e-19
hsa-miR-585-3p	1.703	4.44371	1.38369	7.71367e-13	2.03111e-12
hsa-miR-1298-3p	0.747982	1.86589	1.31879	2.67503e-18	1.03512e-17
hsa-miR-1226-3p	0.96314	2.01791	1.06704	6.7413e-13	1.79634e-12
hsa-miR-1237-3p	3.81429	10.54	1.46639	5.06172e-12	1.26543e-11
hsa-miR-2276-3p	1.73776	3.8504	1.14778	0.000127883	0.000186583
hsa-miR-7161-3p	1.55267	3.44087	1.14802	3.76579e-14	1.09528e-13

## Sheet: Table S3
Table S3. Prognostic dysregulated miRNAs in ccRCC retrived from TCGA
ID	zscore	HR	HR.95L	HR.95H	pvalue
hsa-miR-361-5p	6.96591	1.71163	1.47142	1.99106	3.26287e-12
hsa-miR-224-5p	6.3219	1.53352	1.34314	1.75089	2.58361e-10
hsa-miR-21-5p	6.06544	2.02144	1.61024	2.53764	1.3159e-09
hsa-miR-556-3p	5.79763	1.67435	1.40661	1.99307	6.72586e-09
hsa-miR-376c-5p	5.79077	1.67346	1.40582	1.99205	7.00639e-09
hsa-miR-1245a	-5.66777	0.66716	0.580026	0.767384	1.44666e-08
hsa-miR-19a-5p	5.65667	1.52963	1.32017	1.77233	1.54339e-08
hsa-miR-877-5p	5.42855	1.25176	1.15428	1.35747	5.68144e-08
hsa-miR-526b-5p	4.74077	1.27576	1.15356	1.41089	2.12911e-06
hsa-miR-222-5p	4.69126	1.3244	1.17772	1.48936	2.71533e-06
hsa-miR-3115	4.58979	1.53075	1.27628	1.83596	4.43683e-06
hsa-miR-3164	4.4496	1.63054	1.31463	2.02237	8.60288e-06
hsa-miR-3168	4.41884	1.46309	1.23585	1.73211	9.9232e-06
hsa-miR-184	4.40726	1.30336	1.15849	1.46634	1.04685e-05
hsa-miR-1237-3p	4.28271	1.31367	1.15948	1.48838	1.84628e-05
hsa-miR-3942-5p	4.28075	1.0808	1.04303	1.11995	1.86266e-05
hsa-miR-203b-5p	4.08664	1.57358	1.26608	1.95576	4.37658e-05
hsa-miR-512-5p	-4.03621	0.799643	0.71737	0.891352	5.43206e-05
hsa-miR-1197	-4.01501	0.812533	0.734225	0.899193	5.94429e-05
hsa-miR-204-5p	-3.89047	0.890874	0.840493	0.944274	0.000100052
hsa-miR-29c-5p	3.82691	1.24153	1.11131	1.387	0.000129761
hsa-miR-200a-5p	3.71655	1.64454	1.26506	2.13785	0.000201965
hsa-miR-19b-1-5p	3.66037	1.40231	1.17008	1.68063	0.000251848
hsa-miR-3145-5p	3.65757	1.18508	1.082	1.29798	0.000254616
hsa-miR-1182	3.57972	1.37212	1.1539	1.63161	0.000343968
hsa-miR-486-5p	-3.49461	0.796715	0.701372	0.905019	0.000474751
hsa-miR-550a-3-5p	3.46485	1.32767	1.131	1.55854	0.000530536
hsa-miR-3163	3.45257	1.30349	1.12141	1.51514	0.000555275
hsa-miR-143-5p	3.43581	1.29025	1.11568	1.49213	0.000590784
hsa-miR-548ai	-3.42916	0.750742	0.637274	0.884413	0.000605459
hsa-miR-449b-5p	3.40512	1.4739	1.17896	1.84263	0.000661348
hsa-miR-20b-3p	3.31701	1.27448	1.10431	1.47086	0.000909877
hsa-miR-511-5p	-3.2248	0.854629	0.776807	0.940246	0.00126063
hsa-miR-339-5p	3.19774	1.36074	1.12663	1.64349	0.00138511
hsa-miR-1266-5p	3.17048	1.25176	1.08952	1.43817	0.00152188
hsa-miR-3138	3.10593	1.24478	1.08414	1.42923	0.00189683
hsa-miR-548u	3.09482	1.17976	1.0625	1.30998	0.00196929
hsa-miR-3127-5p	3.03527	1.35367	1.11325	1.64602	0.00240324
hsa-miR-550b-2-5p	3.03306	1.29956	1.09714	1.53932	0.00242086
hsa-miR-429	2.93615	1.18968	1.05945	1.33593	0.00332313
hsa-miR-628-5p	2.85421	1.38532	1.10751	1.73281	0.00431447
hsa-miR-134-5p	2.79824	1.21269	1.05947	1.38807	0.00513822
hsa-miR-144-5p	-2.79989	0.78074	0.656537	0.928439	0.00511194
hsa-miR-511-3p	2.7626	1.19212	1.05238	1.35041	0.0057343
hsa-miR-4714-5p	2.6155	1.23155	1.05359	1.43958	0.00890972
hsa-miR-6848-5p	2.58327	1.34241	1.07364	1.67847	0.00978681

## Sheet: Table S4
Table S4. Pdmt-miRNAs in the indicated 293T and 786O cells
ID	293T_mito1_TPM	293T_mito2_TPM	293T_mito3_TPM	786O_mito1_TPM	786O_mito2_TPM	786O_mito3_TPM	293T_mito_mean	786O_mito_mean	log2(fc)	PValue	FDR	type
hsa-miR-429	1.5136	0.01	1.6312	1736.7	1811.91	1780.53	1.0516	1776.38	10.7221	8.87231e-163	5.43429e-160	exist_mirna
hsa-miR-200a-5p	0.4657	0.1069	0.01	290.737	336.495	345.228	0.1942	324.153	10.7049	8.02591e-137	2.80907e-134	exist_mirna
hsa-miR-21-5p	4489.53	5036.63	4341.09	93765.4	88698.6	97447.2	4622.41	93303.7	4.33522	8.27207e-94	1.44761e-91	exist_mirna
hsa-miR-134-5p	0.1164	0.3206	0.01	1.825	3.0474	3.7789	0.149	2.88377	4.27457	6.27264e-11	5.10564e-10	exist_mirna
hsa-miR-1197	0.01	0.01	0.5932	3.65	2.2454	5.9382	0.2044	3.94453	4.27039	2.99392e-11	2.47808e-10	exist_mirna
hsa-miR-143-5p	0.815	0.7481	0.5932	2.9481	2.0851	5.6683	0.718767	3.56717	2.31118	1.11853e-07	6.90277e-07	exist_mirna
hsa-miR-3138	0.6986	0.9619	0.4449	1.825	1.6039	1.6195	0.7018	1.6828	1.26173	0.000452358	0.00179623	exist_mirna
hsa-miR-222-5p	460.841	464.793	478.24	123.539	144.51	151.695	467.958	139.915	-1.74183	0.00081711	0.00311826	exist_mirna
hsa-miR-548u	21.8894	21.161	17.0535	5.7558	4.0097	5.3984	20.0346	5.05463	-1.98682	0.00304581	0.0103212	exist_mirna
hsa-miR-628-5p	19.3278	22.3366	20.6125	5.6154	3.0474	2.1594	20.759	3.6074	-2.5247	0.000154521	0.000660693	exist_mirna
hsa-miR-3942-5p	5.9381	9.7255	2.3727	0.4212	0.3208	1.3496	6.0121	0.6972	-3.10822	0.0022218	0.00777631	exist_mirna
hsa-miR-3145-5p	7.5681	7.8018	6.6731	0.8423	0.9623	0.135	7.34767	0.646533	-3.50649	7.27939e-06	3.67722e-05	exist_mirna
hsa-miR-3127-5p	17.3485	10.2599	13.9394	0.9827	1.4435	0.9447	13.8493	1.12363	-3.62357	6.28536e-09	4.26569e-08	exist_mirna
hsa-miR-19b-1-5p	5.8216	4.5956	7.5629	0.5615	0.3208	0.4049	5.99337	0.429067	-3.80409	1.82259e-06	9.79245e-06	exist_mirna
hsa-miR-1266-5p	8.2667	12.2905	14.236	0.4212	1.4435	0.135	11.5977	0.666567	-4.12095	1.14989e-07	7.07849e-07	exist_mirna
hsa-miR-204-5p	221.339	187.456	199.897	3.0885	3.3682	10.122	202.897	5.52623	-5.19831	2.9387e-24	5.66914e-23	exist_mirna
hsa-miR-556-3p	8.1503	7.8018	4.7453	0.01	0.4812	0.01	6.89913	0.167067	-5.36792	5.88489e-09	4.01615e-08	exist_mirna
hsa-miR-4714-5p	0.5822	0.855	0.7415	0.01	0.01	0.01	0.726233	0.01	-6.18236	0.0107997	0.031807	exist_mirna
hsa-miR-486-5p	1307.31	935.571	782.683	6.1769	3.0474	9.5822	1008.52	6.26883	-7.32983	4.12493e-49	2.24579e-47	exist_mirna
hsa-miR-3164	2.5615	3.5268	1.9278	0.01	0.01	0.01	2.67203	0.01	-8.06179	1.73206e-06	9.34704e-06	exist_mirna
hsa-miR-224-5p	400.529	419.692	407.357	0.01	0.1604	0.8098	409.193	0.326733	-10.2905	2.60434e-97	4.90817e-95	exist_mirna

## Sheet: Table S5
Table S5. The distribution of mitomiRs in the indicated 786O control and mitochondrial component
ID	786O_Ctrl1_TPM	786O_Ctrl2_TPM	786O_Ctrl3_TPM	786O_mt1_TPM	786O_mt2_TPM	786O_mt3_TPM	786O_Ctrl_mean	786O_mt_mean	log2(fc)	PValue	FDR
miR-7973-z	0.01	0.01	0.01	2.2462	3.2078	1.2146	0.01	2.22286666666667	7.79627760412803	5.07262784211454e-07	0.000360156576790132
miR-341-y	0.01	0.01	0.01	0.2808	0.01	4.5886	0.01	1.62646666666667	7.34559744539848	0.000680754290020834	0.0852945081026103
novel-m0217-5p	0.01	0.01	0.01	0.01	0.01	3.374	0.01	1.13133333333333	6.82188025393414	0.00923043401989035	0.368216671106225
miR-770-y	0.01	0.01	0.01	0.01	0.01	2.6992	0.01	0.9064	6.50207595604579	0.0185486892210686	0.485419003108456
miR-467-x	0.01	0.01	0.01	0.01	0.01	2.4293	0.01	0.816433333333333	6.35126318080157	0.0249570273927419	0.511139118716733
miR-770-x	0.01	0.01	0.01	0.01	0.01	1.8894	0.01	0.636466666666667	5.99201305348538	0.0489075127213806	0.551634972862432
hsa-miR-4748	0.01	0.01	0.01	0.5615	0.01	1.2146	0.01	0.595366666666667	5.89570654524918	0.0204240907451505	0.485419003108456
novel-m0428-3p	0.01	0.01	0.01	0.2808	0.6416	0.8098	0.01	0.5774	5.85149920246126	0.0103397339896585	0.368216671106225
miR-12136-z	0.01	0.01	0.01	0.4212	1.1227	0.01	0.01	0.517966666666667	5.6947873522933	0.0234100027097059	0.496024494926052
miR-497-x	0.01	0.01	0.01	0.01	0.9623	0.5398	0.01	0.504033333333333	5.65544724179607	0.0268131912370091	0.523964195732379
hsa-miR-4674	0.01	0.01	0.01	0.4212	0.01	1.0797	0.01	0.503633333333333	5.6543018669102	0.0317325796541761	0.551634972862432
novel-m0506-5p	0.01	0.01	0.01	0.5615	0.1604	0.6748	0.01	0.465566666666667	5.54091586370872	0.0215734542499775	0.491945140256424
novel-m0580-5p	0.01	0.01	0.01	0.2808	0.8019	0.2699	0.01	0.450866666666667	5.49462894792704	0.0222808236720058	0.491945140256424
novel-m0526-3p	0.01	0.01	0.01	0.01	0.6416	0.6748	0.01	0.442133333333333	5.46640960099987	0.0359527628330797	0.551634972862432
hsa-miR-376b-3p	0.01	0.01	0.01	0.5615	0.6416	0.01	0.01	0.404366666666667	5.33759217072189	0.0371289789151713	0.551634972862432
miR-3911-z	0.01	0.01	0.01	0.7019	0.4812	0.01	0.01	0.3977	5.31360865703049	0.0388746538979909	0.551634972862432
novel-m0246-5p	0.01	0.01	0.01	0.7019	0.4812	0.01	0.01	0.3977	5.31360865703049	0.0388746538979909	0.551634972862432
hsa-miR-4424	0.01	0.01	0.01	0.2808	0.6416	0.2699	0.01	0.397433333333333	5.31264097355938	0.0283316121593976	0.530291881734978
hsa-miR-451a	0.01	0.01	0.01	0.01	0.6416	0.5398	0.01	0.397133333333333	5.31155155324769	0.0440511669242013	0.551634972862432
hsa-miR-3136-5p	0.01	0.01	0.01	0.1404	0.6416	0.4049	0.01	0.395633333333333	5.30609207762943	0.0314764858289984	0.551634972862432
novel-m0422-3p	0.01	0.01	0.01	0.8423	0.3208	0.01	0.01	0.391033333333333	5.28921968908226	0.0439331275117357	0.551634972862432
hsa-miR-1909-3p	0.01	0.01	0.01	0.1404	0.8019	0.135	0.01	0.3591	5.16631374788993	0.0435794318785506	0.551634972862432
novel-m0550-5p	0.01	0.01	0.01	0.4212	0.6416	0.01	0.01	0.3576	5.16027483140859	0.0453854658761009	0.551634972862432
miR-12135-z	0.1765	0.2988	0.01	5.0539	8.1798	3.1041	0.161766666666667	5.44593333333333	5.07319305717234	2.83974766808475e-10	6.04866253302052e-07
hsa-miR-548at-5p	0.01	0.1494	0.01	0.01	1.7643	1.6195	0.0564666666666667	1.13126666666667	4.32439576815324	0.00818728180122859	0.368216671106225
hsa-miR-335-5p	0.01	0.1494	0.01	0.4212	0.01	2.8342	0.0564666666666667	1.08846666666667	4.26875394787561	0.0480731173933949	0.551634972862432
hsa-miR-34c-5p	0.353	0.2988	0.4081	0.01	0.4812	11.6066	0.3533	4.0326	3.51274465528653	0.018824207438974	0.485419003108456
novel-m0355-3p	0.01	0.1494	0.01	0.4212	0.9623	0.4049	0.0564666666666667	0.596133333333333	3.40016367121044	0.0449673531133508	0.551634972862432
miR-5119-z	0.1765	0.01	0.204	0.4212	2.2454	1.2146	0.130166666666667	1.29373333333333	3.31310832429014	0.0116313107909189	0.393249079121544
miR-708-y	2.8239	2.0915	2.2445	6.0365	8.0194	54.9287	2.38663333333333	22.9948666666667	3.26826299005732	1.5703755387191e-05	0.00638698364192466
hsa-miR-3183	0.1765	0.01	0.01	0.7019	0.6416	0.5398	0.0655	0.627766666666667	3.26066161455868	0.0389594210698626	0.551634972862432
miR-1839-y	0.1765	0.2988	0.01	0.5615	3.0474	0.9447	0.161766666666667	1.51786666666667	3.23005880176228	0.0059799940225423	0.31066798214671
novel-m0091-5p	0.1765	0.8964	0.01	1.9654	4.3305	2.8342	0.360966666666667	3.04336666666667	3.07573063786392	6.04876071233743e-05	0.0161478501079619
miR-378-x	0.01	0.01	0.4081	0.5615	1.4435	1.3496	0.1427	1.1182	2.9701210101535	0.0105433614876739	0.368216671106225
hsa-miR-3944-3p	0.353	0.01	0.204	0.5615	1.7643	0.9447	0.189	1.09016666666667	2.52809057415184	0.0434496238033646	0.551634972862432
hsa-miR-7704	0.353	0.5976	0.6121	1.5442	5.774	1.0797	0.5209	2.7993	2.42598776611703	0.00533997811388021	0.29931982585697
hsa-miR-6721-5p	0.01	0.1494	0.6121	1.825	1.9247	0.2699	0.257166666666667	1.33986666666667	2.38131388060784	0.039109155407397	0.551634972862432
hsa-miR-545-3p	0.353	0.747	0.6121	2.3865	4.4909	1.7545	0.5707	2.8773	2.33391118254638	0.00210995091588687	0.166451683364409
miR-6747-y	0.8825	0.747	3.6729	4.4923	12.3499	7.4228	1.76746666666667	8.08833333333333	2.19415944731747	1.79915032166892e-05	0.00638698364192466
hsa-miR-12136	0.8825	1.9421	0.204	3.7904	6.2552	3.509	1.00953333333333	4.5182	2.16205958647634	0.000230821171382753	0.0336706316834815
hsa-miR-369-3p	0.353	0.1494	0.4081	1.1231	0.8019	1.8894	0.3035	1.27146666666667	2.06672521859796	0.047689288147421	0.551634972862432
hsa-miR-217-5p	0.353	0.747	0.01	0.9827	1.4435	2.0244	0.37	1.48353333333333	2.00344016707075	0.033056481806423	0.551634972862432
hsa-miR-1185-2-3p	0.1765	1.3446	0.01	1.5442	0.9623	3.1041	0.510366666666667	1.8702	1.87358654955402	0.0240578611028378	0.502384746559261
hsa-miR-338-3p	0.5295	0.2988	2.2445	0.9827	0.9623	9.1773	1.02426666666667	3.70743333333333	1.85582938226593	0.0224008652549033	0.491945140256424
miR-16-z	0.706	1.3446	0.4081	2.6673	1.7643	3.509	0.819566666666667	2.64686666666667	1.69135230879764	0.020250633090906	0.485419003108456
hsa-miR-188-5p	3.1769	3.1373	4.6931	12.0731	11.548	11.8765	3.6691	11.8325333333333	1.6892608559174	0.000136211645863447	0.0322367561876825
hsa-miR-1277-3p	0.1765	0.01	1.8364	1.1231	2.7266	2.4293	0.6743	2.093	1.63410980881499	0.0107180439476929	0.368216671106225
novel-m0148-5p	1.059	0.747	0.8162	4.2115	2.887	0.9447	0.874066666666667	2.68106666666667	1.61699186739472	0.0374788516112203	0.551634972862432
hsa-miR-5579-3p	0.5295	2.0915	0.8162	3.7904	3.8493	2.5642	1.14573333333333	3.4013	1.56981496024727	0.00980037411019355	0.368216671106225
novel-m0110-3p	0.706	0.8964	0.6121	2.3865	2.7266	1.3496	0.738166666666667	2.15423333333333	1.5451560257159	0.0447345101324429	0.551634972862432
hsa-miR-146a-5p	4704.34	7185.44	6205.11	17602.9	18410	15137.4	6031.62696666667	17050.0907666667	1.49916030825783	4.86598281892921e-07	0.000360156576790132
hsa-miR-134-5p	1.412	0.2988	1.4283	1.825	3.0474	3.7789	1.04636666666667	2.88376666666667	1.46256594915114	0.0256202683487398	0.514822373422791
hsa-miR-3661	1.2355	1.4939	0.204	2.2462	2.5662	3.1041	0.9778	2.63883333333333	1.43228892358305	0.0317689738032367	0.551634972862432
hsa-miR-940	3.5299	1.9421	3.4688	7.8616	8.661	6.748	2.98026666666667	7.75686666666667	1.38003257813181	0.00399807193922376	0.266121663454582
hsa-miR-9903	0.5295	1.7927	1.0202	1.9654	2.5662	3.9138	1.11413333333333	2.81513333333333	1.33728135758124	0.0430881453383972	0.551634972862432
hsa-miR-1228-3p	1.412	0.2988	1.6324	2.9481	2.4058	2.8342	1.1144	2.72936666666667	1.29229905810755	0.0351041419839593	0.551634972862432
hsa-miR-708-5p	216.914	191.225	254.652	513.247	607.873	492.469	220.93	537.863	1.28364561176204	0.000187833513472199	0.0333404486413153
hsa-miR-196b-3p	0.706	1.7927	2.4486	3.65	4.8117	3.374	1.6491	3.94523333333333	1.25843174301102	0.024692719192218	0.510635843489556
hsa-miR-1306-5p	7.4128	11.5034	5.9174	15.3019	15.5577	28.2066	8.27786666666667	19.6887333333333	1.25003938294854	0.00342750260093899	0.243352684666668
hsa-miR-382-3p	0.5295	1.7927	1.8364	3.9308	2.5662	3.374	1.3862	3.29033333333333	1.24709832270772	0.0415850296303617	0.551634972862432
hsa-miR-1273c	2.6474	2.3903	2.4486	5.0539	5.6136	6.2082	2.49543333333333	5.62523333333333	1.17262257813351	0.0255818759956571	0.514822373422791
hsa-miR-3161	2.4709	4.1831	2.0405	5.7558	7.5383	6.2082	2.89816666666667	6.50076666666667	1.16546930889867	0.0169542728083372	0.485419003108456
hsa-miR-1286	0.706	1.7927	3.4688	5.1942	4.972	2.6992	1.98916666666667	4.28846666666667	1.10829774638815	0.0390853531440807	0.551634972862432
hsa-miR-33a-5p	0.353	2.6891	2.6526	4.3519	4.6513	3.239	1.89823333333333	4.08073333333333	1.10417109560031	0.0329978733503909	0.551634972862432
hsa-miR-497-5p	6.1774	2.6891	4.4891	8.1423	10.746	9.5822	4.45186666666667	9.49016666666667	1.09202303949965	0.0129797596728334	0.425336740048233
hsa-miR-5699-5p	3.3534	4.0337	5.1012	8.4231	7.3779	9.987	4.16276666666667	8.596	1.0461227886347	0.0235204103227846	0.496024494926052
hsa-miR-7976	5.4714	9.7107	7.7538	17.2673	7.2175	22.4034	7.6453	15.6294	1.03161737664094	0.0311903432751535	0.551634972862432
miR-326-y	3.7064	2.6891	1.6324	5.475	4.8117	5.8033	2.67596666666667	5.36333333333333	1.00306977515036	0.048484081437752	0.551634972862432
miR-1839-x	2.6474	1.7927	2.6526	4.7731	5.774	4.5886	2.36423333333333	5.04523333333333	1.09355	0.0402016059132567	0.551634972862432
hsa-miR-6516-3p	2.6474	2.6891	2.4486	0.1404	1.4435	2.2943	2.59503333333333	1.29273333333333	-1.00533	0.0475294178186259	0.551634972862432
hsa-miR-26a-1-3p	6.8834	8.9637	9.9984	2.2462	4.6513	5.6683	8.61516666666667	4.1886	-1.04041	0.0102596630115592	0.368216671106225
miR-19-y	3.7064	4.3324	3.8769	2.3865	1.6039	1.7545	3.9719	1.91496666666667	-1.05251	0.0467032453035903	0.551634972862432
hsa-miR-27a-5p	330.048	275.185	301.379	132.383	132.16	170.319	302.204233333333	144.954166666667	-1.05993	0.00109630208335946	0.115103792365818
hsa-miR-561-5p	485.189	453.712	462.577	212.121	217.647	235.775	467.159266666667	221.847933333333	-1.07434	0.000788599809511299	0.0884061891715298
hsa-miR-619-5p	7.4128	10.0094	11.4267	3.0885	4.3305	6.2082	9.6163	4.5424	-1.08203	0.00803423196539978	0.368216671106225
hsa-miR-642a-3p	2.2945	3.4361	7.7538	1.5442	1.2831	3.374	4.4948	2.0671	-1.12065	0.0396734822976616	0.551634972862432
hsa-miR-365a-5p	24.0035	18.3756	17.7522	7.5808	9.3025	10.6618	20.0437666666667	9.1817	-1.12632	0.00323423724507385	0.237549149379562
novel-m0054-5p	1.9415	1.3446	1.8364	1.825	0.3208	0.135	1.7075	0.760266666666667	-1.16731	0.0497499433420373	0.551634972862432
hsa-miR-222-5p	353.169	354.215	279.75	123.539	144.51	151.695	329.045	139.915	-1.23374	0.00018431728214114	0.0333404486413153
hsa-miR-9901	4.2359	3.2867	2.2445	0.4212	1.6039	1.8894	3.2557	1.30483333333333	-1.3191	0.0226340956549904	0.491945140256424
novel-m0026-3p	1.9415	2.0915	3.6729	0.8423	1.7643	0.4049	2.56863333333333	1.00383333333333	-1.35548	0.0355878861426948	0.551634972862432
hsa-miR-615-5p	22.5915	19.8695	17.7522	7.8616	5.1324	9.5822	20.0710666666667	7.5254	-1.41528	0.000212341946774163	0.0336706316834815
hsa-miR-4521	12.0018	8.0673	11.8348	3.3692	4.0097	4.3187	10.6346333333333	3.8992	-1.44752	0.000748203768589812	0.0884061891715298
novel-m0126-3p	2.4709	3.1373	1.2243	1.4038	0.8019	0.2699	2.2775	0.8252	-1.46464	0.0303391822284419	0.551634972862432
novel-m0019-3p	14.8257	12.9973	9.7943	4.3519	5.4532	3.374	12.5391	4.39303333333333	-1.51314	0.00023711712453156	0.0336706316834815
hsa-miR-195-3p	2.8239	4.1831	3.8769	1.5442	0.9623	1.2146	3.62796666666667	1.24036666666667	-1.54839	0.00894263126544835	0.368216671106225
miR-221-x	539.549	473.432	302.195	198.645	91.5819	155.339	438.392	148.522	-1.56155	2.24067211200989e-06	0.00119315789964526
hsa-miR-4435	5.1184	2.3903	5.5093	2.1058	1.1227	1.0797	4.33933333333333	1.43606666666667	-1.59535	0.00513105174753048	0.29931982585697
hsa-miR-500b-3p	13.4137	11.9516	10.6105	3.7904	3.3682	3.9138	11.9919333333333	3.6908	-1.70006	6.06492022834249e-05	0.0161478501079619
hsa-miR-1538	0.706	2.9879	2.0405	0.4212	0.6416	0.6748	1.91146666666667	0.5792	-1.72255	0.0424050851806378	0.551634972862432
hsa-miR-4511	1.059	1.0458	3.0607	0.7019	0.4812	0.2699	1.72183333333333	0.484333333333333	-1.82987	0.0475540504356494	0.551634972862432
novel-m0174-5p	2.2945	0.8964	7.5498	1.1231	1.6039	0.2699	3.58023333333333	0.998966666666667	-1.84155	0.0321348852571453	0.551634972862432
hsa-miR-10394-5p	1.9415	1.4939	1.8364	0.2808	0.01	1.0797	1.75726666666667	0.456833333333333	-1.94359	0.00806519466848963	0.368216671106225
novel-m0188-5p	1.765	1.6433	0.6121	0.4212	0.3208	0.2699	1.34013333333333	0.3373	-1.99027	0.048448102140751	0.551634972862432
novel-m0071-3p	3.3534	4.3324	2.2445	1.2635	0.01	1.2146	3.3101	0.829366666666667	-1.99679	0.00164473877166978	0.145970565985693
hsa-miR-6875-5p	1.412	0.747	1.8364	0.5615	0.01	0.4049	1.3318	0.325466666666667	-2.0328	0.0259271037041015	0.516118980277909
hsa-miR-1293	1.5885	2.6891	3.0607	0.7019	0.4812	0.5398	2.4461	0.5743	-2.09061	0.00533502708820976	0.29931982585697
hsa-miR-10394-3p	1.2355	1.7927	1.4283	0.4212	0.01	0.5398	1.4855	0.323666666666667	-2.19837	0.0153499119951701	0.459196822918283
novel-m0280-3p	1.2355	0.747	1.6324	0.01	0.3208	0.4049	1.20496666666667	0.245233333333333	-2.29677	0.0263039380619437	0.518772111777222
miR-18-y	0.8825	0.747	3.0607	0.7019	0.1604	0.01	1.5634	0.290766666666667	-2.42675	0.0189528637479529	0.485419003108456
novel-m0437-5p	0.706	1.3446	0.4081	0.01	0.01	0.4049	0.819566666666667	0.141633333333333	-2.5327	0.0432477886235508	0.551634972862432
novel-m0170-3p	0.353	1.1952	1.0202	0.4212	0.01	0.01	0.856133333333333	0.147066666666667	-2.54137	0.0428926353819647	0.551634972862432
hsa-miR-1249-5p	0.5295	0.8964	0.6121	0.01	0.01	0.2699	0.679333333333333	0.0966333333333333	-2.81353	0.0403837060746285	0.551634972862432
hsa-miR-548h-3p	1.9415	0.2988	1.8364	0.1404	0.1604	0.2699	1.3589	0.190233333333333	-2.8366	0.0178677219156474	0.485419003108456
hsa-miR-548z	1.9415	0.2988	1.8364	0.1404	0.1604	0.2699	1.3589	0.190233333333333	-2.8366	0.0178677219156474	0.485419003108456
hsa-miR-10523-5p	0.8825	1.3446	1.0202	0.2808	0.1604	0.01	1.08243333333333	0.1504	-2.8474	0.0155221461268152	0.459196822918283
novel-m0377-5p	1.2355	3.7349	2.0405	0.01	0.01	0.9447	2.33696666666667	0.321566666666667	-2.86145	0.000266693610735726	0.0355035869291935
novel-m0360-5p	1.2355	0.2988	1.8364	0.01	0.01	0.4049	1.12356666666667	0.141633333333333	-2.98785	0.00934116708051031	0.368216671106225
novel-m0186-5p	0.353	0.5976	0.8162	0.1404	0.01	0.01	0.588933333333333	0.0534666666666667	-3.46139	0.0446367512765819	0.551634972862432
hsa-miR-4797-5p	0.5295	1.0458	0.204	0.1404	0.01	0.01	0.5931	0.0534666666666667	-3.47156	0.0494961681183665	0.551634972862432
novel-m0061-5p	0.353	0.2988	1.2243	0.01	0.01	0.135	0.625366666666667	0.0516666666666667	-3.5974	0.0328120326996523	0.551634972862432
hsa-miR-1260a	0.1765	0.1494	2.4486	0.01	0.01	0.135	0.924833333333333	0.0516666666666667	-4.16189	0.0186171056256143	0.485419003108456
novel-m0243-3p	0.706	1.1952	1.0202	0.01	0.01	0.135	0.9738	0.0516666666666667	-4.23632	0.00381874596061608	0.262384803100395
novel-m0324-5p	1.412	1.3446	0.6121	0.1404	0.01	0.01	1.1229	0.0534666666666667	-4.39245	0.00188401019838452	0.160517668902361
hsa-miR-3149	0.1765	0.4482	0.204	0.01	0.01	0.01	0.276233333333333	0.01	-4.78782	0.0424266236830986	0.551634972862432
miR-128-x	0.1765	0.4482	0.204	0.01	0.01	0.01	0.276233333333333	0.01	-4.78782	0.0424266236830986	0.551634972862432
novel-m0133-3p	0.1765	0.4482	0.204	0.01	0.01	0.01	0.276233333333333	0.01	-4.78782	0.0424266236830986	0.551634972862432
novel-m0193-5p	0.5295	0.1494	0.204	0.01	0.01	0.01	0.2943	0.01	-4.87922	0.0397923627175256	0.551634972862432
novel-m0474-5p	0.1765	0.2988	0.4081	0.01	0.01	0.01	0.294466666666667	0.01	-4.88003	0.035732585692905	0.551634972862432
hsa-miR-141-5p	0.5295	0.01	0.4081	0.01	0.01	0.01	0.315866666666667	0.01	-4.98124	0.0456081821048063	0.551634972862432
hsa-miR-328-5p	0.5295	0.01	0.4081	0.01	0.01	0.01	0.315866666666667	0.01	-4.98124	0.0456081821048063	0.551634972862432
novel-m0493-3p	0.5295	0.4482	0.01	0.01	0.01	0.01	0.329233333333333	0.01	-5.04104	0.0481310677322847	0.551634972862432
novel-m0312-3p	0.5295	0.2988	0.204	0.01	0.01	0.01	0.3441	0.01	-5.10476	0.0283185495163977	0.530291881734978
novel-m0520-5p	0.1765	0.5976	0.4081	0.01	0.01	0.01	0.394066666666667	0.01	-5.30037	0.0226094647434746	0.491945140256424
hsa-miR-320a-5p	0.8825	0.2988	0.01	0.01	0.01	0.01	0.3971	0.01	-5.31143	0.0413069963670014	0.551634972862432
hsa-miR-6728-5p	0.1765	1.0458	0.01	0.01	0.01	0.01	0.410766666666667	0.01	-5.36025	0.0482393404762597	0.551634972862432
miR-4521-z	0.353	0.2988	0.6121	0.01	0.01	0.01	0.4213	0.01	-5.39678	0.0180325642082797	0.485419003108456
hsa-miR-4803	0.1765	1.0458	0.204	0.01	0.01	0.01	0.475433333333333	0.01	-5.57117	0.0202948641814867	0.485419003108456
miR-3074-x	0.8825	0.2988	0.4081	0.01	0.01	0.01	0.5298	0.01	-5.72738	0.0106236632893091	0.368216671106225
miR-6875-x	0.353	0.2988	1.0202	0.01	0.01	0.01	0.557333333333333	0.01	-5.80047	0.00984591664595402	0.368216671106225
hsa-miR-3609	0.8825	0.8964	0.01	0.01	0.01	0.01	0.5963	0.01	-5.89797	0.013564632535565	0.431233840309751
novel-m0530-3p	0.01	0.01	1.8364	0.01	0.01	0.01	0.6188	0.01	-5.9514	0.0386190370961	0.551634972862432
hsa-miR-3614-5p	1.2355	0.5976	0.204	0.01	0.01	0.01	0.679033333333333	0.01	-6.08541	0.00562464489198835	0.299512340498379
miR-539-y	0.01	0.01	2.4486	0.01	0.01	0.01	0.822866666666667	0.01	-6.36259	0.0194375734742637	0.485419003108456
novel-m0307-3p	0.8825	1.3446	0.4081	0.01	0.01	0.01	0.8784	0.01	-6.45681	0.00113482612191652	0.115103792365818
hsa-miR-4999-5p	0.353	0.01	2.4486	0.01	0.01	0.01	0.9372	0.01	-6.55029	0.0042326529043293	0.273198505643073
miR-6391-z	0.01	0.01	3.4688	0.01	0.01	0.01	1.16293333333333	0.01	-6.86162	0.00512312237188386	0.29931982585697
miR-222-x	1.059	0.4482	2.2445	0.01	0.01	0.01	1.25056666666667	0.01	-6.96644	0.000161046072018661	0.0333404486413153
miR-3568-z	0.01	0.01	3.8769	0.01	0.01	0.01	1.29896666666667	0.01	-7.02122	0.00318149163612401	0.237549149379562

## Sheet: Table S6
Table S6. miR-134-5p targeted genes predicted by RNAhybrid, miRanda, and TargetScan
GeneID	Symbol	Description	KEGG_A_class	KEGG_B_class	Pathway	K_ID	GO Component	GO Function	GO Process	TF_family
ENST00000005756	UPP2	uridine phosphorylase 2 [Source:HGNC Symbol;Acc:HGNC:23061]	Metabolism;Metabolism;Metabolism	Global and overview maps;Xenobiotics biodegradation and metabolism;Nucleotide metabolism	ko01100//Metabolic pathways;ko00983//Drug metabolism - other enzymes;ko00240//Pyrimidine metabolism	K00757;K00757;K00757	GO:0005737//cytoplasm;GO:0005829//cytosol;GO:0045098//type III intermediate filament	GO:0003824//catalytic activity;GO:0004850//uridine phosphorylase activity;GO:0005515//protein binding;GO:0016740//transferase activity;GO:0016757//glycosyltransferase activity;GO:0016763//pentosyltransferase activity;GO:0042802//identical protein binding;GO:0047847//deoxyuridine phosphorylase activity	GO:0006218//uridine catabolic process;GO:0006249//dCMP catabolic process;GO:0009116//nucleoside metabolic process;GO:0009164//nucleoside catabolic process;GO:0009166//nucleotide catabolic process;GO:0044206//UMP salvage;GO:0046108//uridine metabolic process	--
ENST00000008527	CRY1	cryptochrome circadian regulator 1 [Source:HGNC Symbol;Acc:HGNC:2384]	Organismal Systems	Environmental adaptation	ko04710//Circadian rhythm	K02295	GO:0005634//nucleus;GO:0005737//cytoplasm;GO:0005739//mitochondrion	GO:0000166//nucleotide binding;GO:0003677//DNA binding;GO:0003690//double-stranded DNA binding;GO:0005515//protein binding;GO:0009881//photoreceptor activity;GO:0009882//blue light photoreceptor activity;GO:0016829//lyase activity;GO:0016922//nuclear receptor binding;GO:0019900//kinase binding;GO:0019901//protein kinase binding;GO:0019902//phosphatase binding;GO:0042826//histone deacetylase bindi…	GO:0000122//negative regulation of transcription by RNA polymerase II;GO:0006094//gluconeogenesis;GO:0006975//DNA damage induced protein phosphorylation;GO:0007623//circadian rhythm;GO:0009416//response to light stimulus;GO:0009785//blue light signaling pathway;GO:0014823//response to activity;GO:0018298//protein-chromophore linkage;GO:0019915//lipid storage;GO:0031397//negative regulation of pro…	--
ENST00000046794	LCP2	lymphocyte cytosolic protein 2 [Source:HGNC Symbol;Acc:HGNC:6529]	Environmental Information Processing;Human Diseases;Organismal Systems;Organismal Systems;Organismal Systems;Organismal Systems;Organismal Systems	Signal transduction;Infectious disease: bacterial;Immune system;Development and regeneration;Immune system;Immune system;Immune system	ko04015//Rap1 signaling pathway;ko05135//Yersinia infection;ko04611//Platelet activation;ko04380//Osteoclast differentiation;ko04660//T cell receptor signaling pathway;ko04650//Natural killer cell mediated cytotoxicity;ko04664//Fc epsilon RI signaling pathway	K07361;K07361;K07361;K07361;K07361;K07361;K07361	GO:0005737//cytoplasm;GO:0005829//cytosol;GO:0005911//cell-cell junction;GO:0036398//TCR signalosome;GO:0044853//plasma membrane raft	GO:0005515//protein binding	GO:0006955//immune response;GO:0007169//transmembrane receptor protein tyrosine kinase signaling pathway;GO:0035556//intracellular signal transduction;GO:0045576//mast cell activation;GO:0045860//positive regulation of protein kinase activity;GO:0050852//T cell receptor signaling pathway	--
ENST00000055335	PPP1R3F	protein phosphatase 1 regulatory subunit 3F [Source:HGNC Symbol;Acc:HGNC:14944]	Organismal Systems	Endocrine system	ko04910//Insulin signaling pathway	K17453	GO:0000164//protein phosphatase type 1 complex;GO:0016020//membrane;GO:0016021//integral component of membrane	GO:0005515//protein binding;GO:0008157//protein phosphatase 1 binding;GO:0019903//protein phosphatase binding;GO:2001069//glycogen binding	GO:0005979//regulation of glycogen biosynthetic process;GO:2000465//regulation of glycogen (starch) synthase activity	--
ENST00000055682	NEXMIF	neurite extension and migration factor [Source:HGNC Symbol;Acc:HGNC:29433]	-	-	-	-	GO:0005634//nucleus;GO:0005654//nucleoplasm;GO:0005737//cytoplasm;GO:0005829//cytosol;GO:0030496//midbody;GO:0072686//mitotic spindle	-	GO:0001953//negative regulation of cell-matrix adhesion;GO:0007399//nervous system development;GO:0033629//negative regulation of cell adhesion mediated by integrin;GO:2000048//negative regulation of cell-cell adhesion mediated by cadherin;GO:2001223//negative regulation of neuron migration	--
ENST00000064780	RELT	RELT TNF receptor [Source:HGNC Symbol;Acc:HGNC:13764]	Environmental Information Processing	Signaling molecules and interaction	ko04060//Cytokine-cytokine receptor interaction	K05156	GO:0005654//nucleoplasm;GO:0005737//cytoplasm;GO:0005886//plasma membrane;GO:0016020//membrane;GO:0016021//integral component of membrane;GO:0048471//perinuclear region of cytoplasm	GO:0005515//protein binding	GO:0006915//apoptotic process;GO:0097186//amelogenesis	--
ENST00000194155	PCDHB2	protocadherin beta 2 [Source:HGNC Symbol;Acc:HGNC:8687]	-	-	-	-	GO:0005886//plasma membrane;GO:0005887//integral component of plasma membrane;GO:0016020//membrane;GO:0016021//integral component of membrane;GO:0045202//synapse	GO:0005509//calcium ion binding	GO:0007155//cell adhesion;GO:0007156//homophilic cell adhesion via plasma membrane adhesion molecules;GO:0007268//chemical synaptic transmission;GO:0007399//nervous system development;GO:0007416//synapse assembly;GO:0016339//calcium-dependent cell-cell adhesion via plasma membrane cell adhesion molecules	--
ENST00000196482	ZNF324	zinc finger protein 324 [Source:HGNC Symbol;Acc:HGNC:14096]	Human Diseases	Infectious disease: viral	ko05168//Herpes simplex virus 1 infection	K09228	GO:0005575//cellular_component;GO:0005634//nucleus	GO:0000978//RNA polymerase II cis-regulatory region sequence-specific DNA binding;GO:0000981//DNA-binding transcription factor activity, RNA polymerase II-specific;GO:0003674//molecular_function;GO:0003677//DNA binding;GO:0046872//metal ion binding	GO:0000082//G1/S transition of mitotic cell cycle;GO:0006355//regulation of transcription, DNA-templated;GO:0006357//regulation of transcription by RNA polymerase II;GO:0008283//cell population proliferation	zf-C2H2
ENST00000199389	EIF2AK1	eukaryotic translation initiation factor 2 alpha kinase 1 [Source:HGNC Symbol;Acc:HGNC:24921]	Human Diseases;Genetic Information Processing;Human Diseases;Human Diseases	Infectious disease: viral;Folding, sorting and degradation;Infectious disease: viral;Infectious disease: viral	ko05168//Herpes simplex virus 1 infection;ko04141//Protein processing in endoplasmic reticulum;ko05160//Hepatitis C;ko05162//Measles	K16194;K16194;K16194;K16194	GO:0005737//cytoplasm	GO:0000166//nucleotide binding;GO:0003743//translation initiation factor activity;GO:0004672//protein kinase activity;GO:0004674//protein serine/threonine kinase activity;GO:0004694//eukaryotic translation initiation factor 2alpha kinase activity;GO:0004712//protein serine/threonine/tyrosine kinase activity;GO:0005515//protein binding;GO:0005524//ATP binding;GO:0016301//kinase activity;GO:0016740…	GO:0002526//acute inflammatory response;GO:0006413//translational initiation;GO:0006417//regulation of translation;GO:0006468//protein phosphorylation;GO:0006909//phagocytosis;GO:0008285//negative regulation of cell population proliferation;GO:0010998//regulation of translational initiation by eIF2 alpha phosphorylation;GO:0010999//regulation of eIF2 alpha phosphorylation by heme;GO:0016310//phos…	--
ENST00000209929	FMO2	flavin containing dimethylaniline monoxygenase 2 [Source:HGNC Symbol;Acc:HGNC:3770]	Metabolism;Metabolism	Xenobiotics biodegradation and metabolism;Metabolism of other amino acids	ko00982//Drug metabolism - cytochrome P450;ko00430//Taurine and hypotaurine metabolism	K00485;K00485	GO:0005783//endoplasmic reticulum;GO:0005789//endoplasmic reticulum membrane;GO:0016020//membrane;GO:0016021//integral component of membrane;GO:0043231//intracellular membrane-bounded organelle	GO:0004497//monooxygenase activity;GO:0004499//N,N-dimethylaniline monooxygenase activity;GO:0016491//oxidoreductase activity;GO:0050660//flavin adenine dinucleotide binding;GO:0050661//NADP binding	GO:0006082//organic acid metabolic process;GO:0006739//NADP metabolic process;GO:0006805//xenobiotic metabolic process;GO:0009404//toxin metabolic process;GO:0070995//NADPH oxidation;GO:0072592//oxygen metabolic process	--
ENST00000215570	TIMM13	translocase of inner mitochondrial membrane 13 [Source:HGNC Symbol;Acc:HGNC:11816]	-	-	-	-	GO:0001650//fibrillar center;GO:0005739//mitochondrion;GO:0005740//mitochondrial envelope;GO:0005743//mitochondrial inner membrane;GO:0005758//mitochondrial intermembrane space;GO:0016020//membrane;GO:0042719//mitochondrial intermembrane space protein transporter complex	GO:0005515//protein binding;GO:0008270//zinc ion binding;GO:0046872//metal ion binding	GO:0006626//protein targeting to mitochondrion;GO:0007605//sensory perception of sound;GO:0015031//protein transport;GO:0045039//protein insertion into mitochondrial inner membrane	--
ENST00000216075	MIOX	myo-inositol oxygenase [Source:HGNC Symbol;Acc:HGNC:14522]	Metabolism;Metabolism;Metabolism	Global and overview maps;Carbohydrate metabolism;Carbohydrate metabolism	ko01100//Metabolic pathways;ko00562//Inositol phosphate metabolism;ko00053//Ascorbate and aldarate metabolism	K00469;K00469;K00469	GO:0005737//cytoplasm;GO:0005829//cytosol;GO:0016234//inclusion body	GO:0004033//aldo-keto reductase (NADP) activity;GO:0005506//iron ion binding;GO:0008199//ferric iron binding;GO:0016491//oxidoreductase activity;GO:0016651//oxidoreductase activity, acting on NAD(P)H;GO:0016701//oxidoreductase activity, acting on single donors with incorporation of molecular oxygen;GO:0046872//metal ion binding;GO:0050113//inositol oxygenase activity	GO:0019310//inositol catabolic process	--
ENST00000216277	PAPOLA	poly(A) polymerase alpha [Source:HGNC Symbol;Acc:HGNC:14981]	Genetic Information Processing	Translation	ko03015//mRNA surveillance pathway	K14376	GO:0005634//nucleus;GO:0005654//nucleoplasm;GO:0005737//cytoplasm;GO:0043231//intracellular membrane-bounded organelle	GO:0000166//nucleotide binding;GO:0000287//magnesium ion binding;GO:0003723//RNA binding;GO:0004652//polynucleotide adenylyltransferase activity;GO:0005515//protein binding;GO:0005524//ATP binding;GO:0016740//transferase activity;GO:0016779//nucleotidyltransferase activity;GO:0030145//manganese ion binding;GO:0046872//metal ion binding	GO:0006378//mRNA polyadenylation;GO:0006397//mRNA processing;GO:0031123//RNA 3'-end processing;GO:0031124//mRNA 3'-end processing;GO:0031440//regulation of mRNA 3'-end processing;GO:0043631//RNA polyadenylation	--
ENST00000216489	ALKBH1	alkB homolog 1, histone H2A dioxygenase [Source:HGNC Symbol;Acc:HGNC:17911]	-	-	-	-	GO:0000791//euchromatin;GO:0005634//nucleus;GO:0005654//nucleoplasm;GO:0005737//cytoplasm;GO:0005739//mitochondrion;GO:0005783//endoplasmic reticulum	GO:0000049//tRNA binding;GO:0003824//catalytic activity;GO:0008198//ferrous iron binding;GO:0016491//oxidoreductase activity;GO:0016706//2-oxoglutarate-dependent dioxygenase activity;GO:0016829//lyase activity;GO:0035515//oxidative RNA demethylase activity;GO:0035516//oxidative DNA demethylase activity;GO:0042056//chemoattractant activity;GO:0046872//metal ion binding;GO:0051213//dioxygenase acti…	GO:0001701//in utero embryonic development;GO:0001764//neuron migration;GO:0001890//placenta development;GO:0002101//tRNA wobble cytosine modification;GO:0006281//DNA repair;GO:0006307//DNA dealkylation involved in DNA repair;GO:0006417//regulation of translation;GO:0006446//regulation of translational initiation;GO:0006448//regulation of translational elongation;GO:0006974//cellular response to …	--
ENST00000218652	NDFIP2	Nedd4 family interacting protein 2 [Source:HGNC Symbol;Acc:HGNC:18537]	-	-	-	-	GO:0000139//Golgi membrane;GO:0005737//cytoplasm;GO:0005739//mitochondrion;GO:0005768//endosome;GO:0005783//endoplasmic reticulum;GO:0005794//Golgi apparatus;GO:0010008//endosome membrane;GO:0016020//membrane;GO:0016021//integral component of membrane;GO:0032585//multivesicular body membrane;GO:0043231//intracellular membrane-bounded organelle;GO:0048471//perinuclear region of cytoplasm	GO:0005515//protein binding;GO:0050699//WW domain binding	GO:0006511//ubiquitin-dependent protein catabolic process;GO:0007034//vacuolar transport;GO:0010629//negative regulation of gene expression;GO:0030001//metal ion transport;GO:0031398//positive regulation of protein ubiquitination;GO:0032410//negative regulation of transporter activity;GO:0043123//positive regulation of I-kappaB kinase/NF-kappaB signaling;GO:0051224//negative regulation of protein…	--
ENST00000219168	LYRM1	LYR motif containing 1 [Source:HGNC Symbol;Acc:HGNC:25074]	-	-	-	-	GO:0005634//nucleus;GO:0005654//nucleoplasm;GO:0030496//midbody	-	-	--
ENST00000219343	SLC7A6	solute carrier family 7 member 6 [Source:HGNC Symbol;Acc:HGNC:11064]	-	-	-	-	GO:0005886//plasma membrane;GO:0005887//integral component of plasma membrane;GO:0016020//membrane;GO:0016021//integral component of membrane;GO:0016323//basolateral plasma membrane	GO:0005515//protein binding;GO:0015171//amino acid transmembrane transporter activity;GO:0015174//basic amino acid transmembrane transporter activity;GO:0015179//L-amino acid transmembrane transporter activity;GO:0015297//antiporter activity;GO:0022857//transmembrane transporter activity	GO:0003333//amino acid transmembrane transport;GO:0006865//amino acid transport;GO:0015807//L-amino acid transport;GO:0015822//ornithine transport;GO:0055085//transmembrane transport;GO:1902475//L-alpha-amino acid transmembrane transport;GO:1990822//basic amino acid transmembrane transport	--
ENST00000219476	TSC2	TSC complex subunit 2 [Source:HGNC Symbol;Acc:HGNC:12363]	Human Diseases;Human Diseases;Environmental Information Processing;Human Diseases;Organismal Systems;Cellular Processes;Environmental Information Processing;Environmental Information Processing;Organismal Systems;Organismal Systems;Cellular Processes;Environmental Information Processing;Human Diseases;Organismal Systems;Cellular Processes	Infectious disease: viral;Infectious disease: viral;Signal transduction;Infectious disease: viral;Environmental adaptation;Transport and catabolism;Signal transduction;Signal transduction;Endocrine system;Endocrine system;Cell growth and death;Signal transduction;Cancer: overview;Aging;Cell growth and death	ko05168//Herpes simplex virus 1 infection;ko05165//Human papillomavirus infection;ko04151//PI3K-Akt signaling pathway;ko05163//Human cytomegalovirus infection;ko04714//Thermogenesis;ko04140//Autophagy - animal;ko04072//Phospholipase D signaling pathway;ko04150//mTOR signaling pathway;ko04910//Insulin signaling pathway;ko04919//Thyroid hormone signaling pathway;ko04218//Cellular senescence;ko04152…	K07207;K07207;K07207;K07207;K07207;K07207;K07207;K07207;K07207;K07207;K07207;K07207;K07207;K07207;K07207	GO:0005634//nucleus;GO:0005737//cytoplasm;GO:0005764//lysosome;GO:0005794//Golgi apparatus;GO:0005829//cytosol;GO:0014069//postsynaptic density;GO:0016020//membrane;GO:0033596//TSC1-TSC2 complex;GO:0048471//perinuclear region of cytoplasm	GO:0005096//GTPase activator activity;GO:0005515//protein binding;GO:0019902//phosphatase binding;GO:0031267//small GTPase binding;GO:0042803//protein homodimerization activity;GO:0051879//Hsp90 protein binding	GO:0001843//neural tube closure;GO:0006469//negative regulation of protein kinase activity;GO:0006606//protein import into nucleus;GO:0006897//endocytosis;GO:0007507//heart development;GO:0008104//protein localization;GO:0008285//negative regulation of cell population proliferation;GO:0014067//negative regulation of phosphatidylinositol 3-kinase signaling;GO:0016192//vesicle-mediated transport;GO…	--
ENST00000221576	C19orf53	chromosome 19 open reading frame 53 [Source:HGNC Symbol;Acc:HGNC:24991]	-	-	-	-	-	-	-	--
ENST00000221930	TGFB1	transforming growth factor beta 1 [Source:HGNC Symbol;Acc:HGNC:11766]	Human Diseases;Environmental Information Processing;Human Diseases;Human Diseases;Human Diseases;Human Diseases;Human Diseases;Human Diseases;Human Diseases;Cellular Processes;Environmental Information Processing;Organismal Systems;Environmental Information Processing;Environmental Information Processing;Organismal Systems;Human Diseases;Cellular Processes;Human Diseases;Human Diseases;Human Dise…	Cancer: overview;Signal transduction;Cancer: overview;Infectious disease: viral;Cardiovascular disease;Infectious disease: viral;Infectious disease: bacterial;Cancer: specific types;Endocrine and metabolic disease;Cell growth and death;Signal transduction;Endocrine system;Signaling molecules and interaction;Signal transduction;Development and regeneration;Cancer: specific types;Cell growth and de…	ko05200//Pathways in cancer;ko04010//MAPK signaling pathway;ko05205//Proteoglycans in cancer;ko05166//Human T-cell leukemia virus 1 infection;ko05415//Diabetic cardiomyopathy;ko05161//Hepatitis B;ko05152//Tuberculosis;ko05225//Hepatocellular carcinoma;ko04932//Non-alcoholic fatty liver disease;ko04218//Cellular senescence;ko04068//FoxO signaling pathway;ko04926//Relaxin signaling pathway;ko04060/…	K13375;K13375;K13375;K13375;K13375;K13375;K13375;K13375;K13375;K13375;K13375;K13375;K13375;K13375;K13375;K13375;K13375;K13375;K13375;K13375;K13375;K13375;K13375;K13375;K13375;K13375;K13375;K13375;K13375;K13375;K13375;K13375;K13375;K13375	GO:0005576//extracellular region;GO:0005615//extracellular space;GO:0005737//cytoplasm;GO:0009986//cell surface;GO:0030141//secretory granule;GO:0030424//axon;GO:0031012//extracellular matrix;GO:0043025//neuronal cell body;GO:0062023//collagen-containing extracellular matrix	GO:0005160//transforming growth factor beta receptor binding;GO:0008083//growth factor activity;GO:0042802//identical protein binding;GO:0043539//protein serine/threonine kinase activator activity;GO:0044877//protein-containing complex binding;GO:0047485//protein N-terminus binding	GO:0000122//negative regulation of transcription by RNA polymerase II;GO:0000902//cell morphogenesis;GO:0001570//vasculogenesis;GO:0001657//ureteric bud development;GO:0001666//response to hypoxia;GO:0001763//morphogenesis of a branching structure;GO:0001775//cell activation;GO:0001837//epithelial to mesenchymal transition;GO:0001843//neural tube closure;GO:0002028//regulation of sodium ion trans…	--
ENST00000222139	EPOR	erythropoietin receptor [Source:HGNC Symbol;Acc:HGNC:3416]	Human Diseases;Environmental Information Processing;Environmental Information Processing;Environmental Information Processing;Organismal Systems	Cancer: overview;Signal transduction;Signaling molecules and interaction;Signal transduction;Immune system	ko05200//Pathways in cancer;ko04151//PI3K-Akt signaling pathway;ko04060//Cytokine-cytokine receptor interaction;ko04630//JAK-STAT signaling pathway;ko04640//Hematopoietic cell lineage	K05079;K05079;K05079;K05079;K05079	GO:0005576//extracellular region;GO:0005886//plasma membrane;GO:0005887//integral component of plasma membrane;GO:0009897//external side of plasma membrane;GO:0016020//membrane;GO:0016021//integral component of membrane;GO:0016607//nuclear speck	GO:0004888//transmembrane signaling receptor activity;GO:0004896//cytokine receptor activity;GO:0004900//erythropoietin receptor activity;GO:0005515//protein binding;GO:0042802//identical protein binding	GO:0007165//signal transduction;GO:0007420//brain development;GO:0007507//heart development;GO:0008284//positive regulation of cell population proliferation;GO:0019221//cytokine-mediated signaling pathway;GO:0030097//hemopoiesis;GO:0038162//erythropoietin-mediated signaling pathway;GO:0046697//decidualization	--
ENST00000223073	RBM28	RNA binding motif protein 28 [Source:HGNC Symbol;Acc:HGNC:21863]	Genetic Information Processing	Translation	ko03008//Ribosome biogenesis in eukaryotes	K14573	GO:0005634//nucleus;GO:0005681//spliceosomal complex;GO:0005730//nucleolus	GO:0003676//nucleic acid binding;GO:0003723//RNA binding	GO:0006397//mRNA processing;GO:0008380//RNA splicing	--
ENST00000223095	SERPINE1	serpin family E member 1 [Source:HGNC Symbol;Acc:HGNC:8583]	Cellular Processes;Environmental Information Processing;Environmental Information Processing;Human Diseases;Human Diseases;Environmental Information Processing;Cellular Processes;Organismal Systems	Cell growth and death;Signal transduction;Signal transduction;Infectious disease: parasitic;Endocrine and metabolic disease;Signal transduction;Cell growth and death;Immune system	ko04218//Cellular senescence;ko04371//Apelin signaling pathway;ko04390//Hippo signaling pathway;ko05142//Chagas disease;ko04933//AGE-RAGE signaling pathway in diabetic complications;ko04066//HIF-1 signaling pathway;ko04115//p53 signaling pathway;ko04610//Complement and coagulation cascades	K03982;K03982;K03982;K03982;K03982;K03982;K03982;K03982	GO:0005576//extracellular region;GO:0005615//extracellular space;GO:0005886//plasma membrane;GO:0031093//platelet alpha granule lumen;GO:0062023//collagen-containing extracellular matrix;GO:0070062//extracellular exosome;GO:0097180//serine protease inhibitor complex;GO:1904090//peptidase inhibitor complex	GO:0002020//protease binding;GO:0004867//serine-type endopeptidase inhibitor activity;GO:0005102//signaling receptor binding;GO:0005515//protein binding;GO:0030414//peptidase inhibitor activity	GO:0001525//angiogenesis;GO:0010466//negative regulation of peptidase activity;GO:0010469//regulation of signaling receptor activity;GO:0010757//negative regulation of plasminogen activation;GO:0010951//negative regulation of endopeptidase activity;GO:0014912//negative regulation of smooth muscle cell migration;GO:0030194//positive regulation of blood coagulation;GO:0030195//negative regulation o…	--
ENST00000223208	CEP41	centrosomal protein 41 [Source:HGNC Symbol;Acc:HGNC:12370]	-	-	-	-	GO:0005737//cytoplasm;GO:0005813//centrosome;GO:0005814//centriole;GO:0005815//microtubule organizing center;GO:0005829//cytosol;GO:0005856//cytoskeleton;GO:0005929//cilium;GO:0016020//membrane;GO:0036064//ciliary basal body;GO:0042995//cell projection	GO:0005515//protein binding	GO:0015031//protein transport;GO:0018095//protein polyglutamylation;GO:0030030//cell projection organization;GO:0060271//cilium assembly	--
ENST00000225388	NUFIP2	nuclear FMR1 interacting protein 2 [Source:HGNC Symbol;Acc:HGNC:17634]	-	-	-	-	GO:0005634//nucleus;GO:0005654//nucleoplasm;GO:0005737//cytoplasm;GO:0005829//cytosol;GO:0010494//cytoplasmic stress granule;GO:0016020//membrane;GO:0016604//nuclear body;GO:0042788//polysomal ribosome	GO:0003723//RNA binding;GO:0005515//protein binding	-	--
ENST00000225805	C17orf75	chromosome 17 open reading frame 75 [Source:HGNC Symbol;Acc:HGNC:30173]	-	-	-	-	GO:0005794//Golgi apparatus;GO:0005802//trans-Golgi network;GO:0031410//cytoplasmic vesicle	GO:0003674//molecular_function;GO:0005515//protein binding	GO:0006886//intracellular protein transport;GO:0099041//vesicle tethering to Golgi	--
ENST00000225941	ABI3	ABI family member 3 [Source:HGNC Symbol;Acc:HGNC:29859]	-	-	-	-	GO:0005737//cytoplasm;GO:0014069//postsynaptic density;GO:0016020//membrane;GO:0030027//lamellipodium;GO:0031209//SCAR complex;GO:0043197//dendritic spine;GO:0043198//dendritic shaft;GO:0110165//cellular anatomical entity	GO:0005515//protein binding;GO:0017124//SH3 domain binding;GO:0042802//identical protein binding;GO:0051015//actin filament binding	GO:0002357//defense response to tumor cell;GO:0010593//negative regulation of lamellipodium assembly;GO:0030334//regulation of cell migration;GO:0061001//regulation of dendritic spine morphogenesis;GO:0099151//regulation of postsynaptic density assembly;GO:1900028//negative regulation of ruffle assembly;GO:1903077//negative regulation of protein localization to plasma membrane;GO:2000249//regulat…	--
ENST00000226193	RCVRN	recoverin [Source:HGNC Symbol;Acc:HGNC:9937]	Organismal Systems	Sensory system	ko04744//Phototransduction	K13764	GO:0001750//photoreceptor outer segment;GO:0001917//photoreceptor inner segment;GO:0016020//membrane;GO:0030425//dendrite;GO:0042995//cell projection;GO:0043204//perikaryon	GO:0005509//calcium ion binding;GO:0008048//calcium sensitive guanylate cyclase activator activity;GO:0046872//metal ion binding	GO:0007165//signal transduction;GO:0007601//visual perception;GO:0007602//phototransduction;GO:0031284//positive regulation of guanylate cyclase activity;GO:0050896//response to stimulus;GO:0051924//regulation of calcium ion transport	--
ENST00000227638	PANX1	pannexin 1 [Source:HGNC Symbol;Acc:HGNC:8599]	Organismal Systems	Immune system	ko04621//NOD-like receptor signaling pathway	K03443	GO:0005783//endoplasmic reticulum;GO:0005789//endoplasmic reticulum membrane;GO:0005886//plasma membrane;GO:0005921//gap junction;GO:0016020//membrane;GO:0016021//integral component of membrane;GO:0030054//cell junction;GO:0032059//bleb;GO:0032991//protein-containing complex	GO:0002020//protease binding;GO:0003779//actin binding;GO:0005102//signaling receptor binding;GO:0005198//structural molecule activity;GO:0005243//gap junction channel activity;GO:0005262//calcium channel activity;GO:0005515//protein binding;GO:0015267//channel activity;GO:0022829//wide pore channel activity;GO:0022840//leak channel activity;GO:0042802//identical protein binding;GO:0044325//trans…	GO:0001819//positive regulation of cytokine production;GO:0002931//response to ischemia;GO:0006811//ion transport;GO:0006812//cation transport;GO:0006816//calcium ion transport;GO:0007267//cell-cell signaling;GO:0030154//cell differentiation;GO:0032730//positive regulation of interleukin-1 alpha production;GO:0032731//positive regulation of interleukin-1 beta production;GO:0032732//positive regul…	--
ENST00000228136	C11orf58	chromosome 11 open reading frame 58 [Source:HGNC Symbol;Acc:HGNC:16990]	-	-	-	-	GO:0005575//cellular_component	GO:0003674//molecular_function	GO:0008150//biological_process	--
ENST00000228865	CREBL2	cAMP responsive element binding protein like 2 [Source:HGNC Symbol;Acc:HGNC:2350]	-	-	-	-	GO:0000785//chromatin;GO:0005634//nucleus	GO:0000981//DNA-binding transcription factor activity, RNA polymerase II-specific;GO:0003677//DNA binding;GO:0003700//DNA-binding transcription factor activity;GO:0005515//protein binding	GO:0006351//transcription, DNA-templated;GO:0006355//regulation of transcription, DNA-templated;GO:0006357//regulation of transcription by RNA polymerase II;GO:0007049//cell cycle;GO:0007165//signal transduction;GO:0030154//cell differentiation;GO:0033138//positive regulation of peptidyl-serine phosphorylation;GO:0045600//positive regulation of fat cell differentiation;GO:0045893//positive regula…	Others
ENST00000230895	DAP	death associated protein [Source:HGNC Symbol;Acc:HGNC:2672]	-	-	-	-	-	GO:0070513//death domain binding	GO:0006914//autophagy;GO:0006915//apoptotic process;GO:0006919//activation of cysteine-type endopeptidase activity involved in apoptotic process;GO:0010507//negative regulation of autophagy;GO:0032088//negative regulation of NF-kappaB transcription factor activity;GO:0034198//cellular response to amino acid starvation;GO:0045892//negative regulation of transcription, DNA-templated;GO:0097190//apo…	--
ENST00000231004	LOX	lysyl oxidase [Source:HGNC Symbol;Acc:HGNC:6664]	-	-	-	-	GO:0005576//extracellular region;GO:0005581//collagen trimer;GO:0005615//extracellular space;GO:0005634//nucleus;GO:0031012//extracellular matrix	GO:0004720//protein-lysine 6-oxidase activity;GO:0005507//copper ion binding;GO:0005515//protein binding;GO:0005518//collagen binding;GO:0016491//oxidoreductase activity;GO:0016641//oxidoreductase activity, acting on the CH-NH2 group of donors, oxygen as acceptor;GO:0046872//metal ion binding	GO:0001568//blood vessel development;GO:0001649//osteoblast differentiation;GO:0001932//regulation of protein phosphorylation;GO:0006464//cellular protein modification process;GO:0007507//heart development;GO:0009410//response to xenobiotic stimulus;GO:0009725//response to hormone;GO:0010468//regulation of gene expression;GO:0016202//regulation of striated muscle tissue development;GO:0017015//re…	--
ENST00000231137	PCDHB7	protocadherin beta 7 [Source:HGNC Symbol;Acc:HGNC:8692]	-	-	-	-	GO:0005886//plasma membrane;GO:0005887//integral component of plasma membrane;GO:0016020//membrane;GO:0016021//integral component of membrane	GO:0005509//calcium ion binding	GO:0007155//cell adhesion;GO:0007156//homophilic cell adhesion via plasma membrane adhesion molecules	--
ENST00000231706	SLC7A14	solute carrier family 7 member 14 [Source:HGNC Symbol;Acc:HGNC:29326]	-	-	-	-	GO:0005654//nucleoplasm;GO:0005764//lysosome;GO:0005765//lysosomal membrane;GO:0005829//cytosol;GO:0005886//plasma membrane;GO:0016020//membrane;GO:0016021//integral component of membrane;GO:0043231//intracellular membrane-bounded organelle	GO:0005515//protein binding;GO:0015171//amino acid transmembrane transporter activity;GO:0022857//transmembrane transporter activity	GO:0003333//amino acid transmembrane transport;GO:0006865//amino acid transport;GO:0055085//transmembrane transport	--
ENST00000232854	HEMK1	HemK methyltransferase family member 1 [Source:HGNC Symbol;Acc:HGNC:24923]	-	-	-	-	GO:0005739//mitochondrion	GO:0003676//nucleic acid binding;GO:0003677//DNA binding;GO:0005515//protein binding;GO:0008168//methyltransferase activity;GO:0008170//N-methyltransferase activity;GO:0008276//protein methyltransferase activity;GO:0008757//S-adenosylmethionine-dependent methyltransferase activity;GO:0016740//transferase activity;GO:0102559//protein-(glutamine-N5) methyltransferase activity	GO:0006306//DNA methylation;GO:0006479//protein methylation;GO:0032259//methylation;GO:0044267//cellular protein metabolic process	--
ENST00000233072	CPS1	carbamoyl-phosphate synthase 1 [Source:HGNC Symbol;Acc:HGNC:2323]	Metabolism;Metabolism;Metabolism;Metabolism;Metabolism;Metabolism	Global and overview maps;Global and overview maps;Global and overview maps;Amino acid metabolism;Amino acid metabolism;Energy metabolism	ko01100//Metabolic pathways;ko01200//Carbon metabolism;ko01230//Biosynthesis of amino acids;ko00250//Alanine, aspartate and glutamate metabolism;ko00220//Arginine biosynthesis;ko00910//Nitrogen metabolism	K01948;K01948;K01948;K01948;K01948;K01948	GO:0005634//nucleus;GO:0005730//nucleolus;GO:0005737//cytoplasm;GO:0005739//mitochondrion;GO:0005743//mitochondrial inner membrane;GO:0005759//mitochondrial matrix;GO:0032991//protein-containing complex;GO:0042645//mitochondrial nucleoid	GO:0000166//nucleotide binding;GO:0003824//catalytic activity;GO:0004087//carbamoyl-phosphate synthase (ammonia) activity;GO:0004088//carbamoyl-phosphate synthase (glutamine-hydrolyzing) activity;GO:0004175//endopeptidase activity;GO:0005509//calcium ion binding;GO:0005515//protein binding;GO:0005524//ATP binding;GO:0005543//phospholipid binding;GO:0016595//glutamate binding;GO:0016874//ligase ac…	GO:0000050//urea cycle;GO:0001889//liver development;GO:0006207//'de novo' pyrimidine nucleobase biosynthetic process;GO:0006508//proteolysis;GO:0006541//glutamine metabolic process;GO:0006807//nitrogen compound metabolic process;GO:0007494//midgut development;GO:0008152//metabolic process;GO:0009410//response to xenobiotic stimulus;GO:0009636//response to toxic substance;GO:0010043//response to …	--
ENST00000233838	GGCX	gamma-glutamyl carboxylase [Source:HGNC Symbol;Acc:HGNC:4247]	Metabolism;Metabolism	Global and overview maps;Metabolism of cofactors and vitamins	ko01100//Metabolic pathways;ko00130//Ubiquinone and other terpenoid-quinone biosynthesis	K10106;K10106	GO:0005783//endoplasmic reticulum;GO:0005789//endoplasmic reticulum membrane;GO:0016020//membrane;GO:0016021//integral component of membrane	GO:0008488//gamma-glutamyl carboxylase activity;GO:0016829//lyase activity;GO:0019842//vitamin binding	GO:0006464//cellular protein modification process;GO:0007596//blood coagulation;GO:0017187//peptidyl-glutamic acid carboxylation	--
ENST00000235329	MFN2	mitofusin 2 [Source:HGNC Symbol;Acc:HGNC:16877]	Human Diseases;Human Diseases;Organismal Systems;Cellular Processes	Neurodegenerative disease;Neurodegenerative disease;Immune system;Transport and catabolism	ko05022//Pathways of neurodegeneration - multiple diseases;ko05012//Parkinson disease;ko04621//NOD-like receptor signaling pathway;ko04137//Mitophagy - animal	K06030;K06030;K06030;K06030	GO:0005739//mitochondrion;GO:0005741//mitochondrial outer membrane;GO:0005829//cytosol;GO:0015630//microtubule cytoskeleton;GO:0016020//membrane;GO:0016021//integral component of membrane;GO:0031306//intrinsic component of mitochondrial outer membrane	GO:0000166//nucleotide binding;GO:0003924//GTPase activity;GO:0005515//protein binding;GO:0005525//GTP binding;GO:0016787//hydrolase activity;GO:0031625//ubiquitin protein ligase binding	GO:0001825//blastocyst formation;GO:0006626//protein targeting to mitochondrion;GO:0006914//autophagy;GO:0006915//apoptotic process;GO:0006986//response to unfolded protein;GO:0007005//mitochondrion organization;GO:0007006//mitochondrial membrane organization;GO:0008053//mitochondrial fusion;GO:0034497//protein localization to phagophore assembly site;GO:0046580//negative regulation of Ras protei…	--
ENST00000236959	ATIC	5-aminoimidazole-4-carboxamide ribonucleotide formyltransferase/IMP cyclohydrolase [Source:HGNC Symbol;Acc:HGNC:794]	Metabolism;Metabolism;Human Diseases;Metabolism	Global and overview maps;Nucleotide metabolism;Drug resistance: antineoplastic;Metabolism of cofactors and vitamins	ko01100//Metabolic pathways;ko00230//Purine metabolism;ko01523//Antifolate resistance;ko00670//One carbon pool by folate	K00602;K00602;K00602;K00602	GO:0005829//cytosol;GO:0005886//plasma membrane;GO:0016020//membrane;GO:0070062//extracellular exosome	GO:0003824//catalytic activity;GO:0003937//IMP cyclohydrolase activity;GO:0004643//phosphoribosylaminoimidazolecarboxamide formyltransferase activity;GO:0016740//transferase activity;GO:0016787//hydrolase activity;GO:0042803//protein homodimerization activity;GO:0045296//cadherin binding	GO:0003360//brainstem development;GO:0006139//nucleobase-containing compound metabolic process;GO:0006164//purine nucleotide biosynthetic process;GO:0006177//GMP biosynthetic process;GO:0006189//'de novo' IMP biosynthetic process;GO:0008152//metabolic process;GO:0009116//nucleoside metabolic process;GO:0009259//ribonucleotide metabolic process;GO:0010035//response to inorganic substance;GO:002154…	--
ENST00000237019	B4GALT6	beta-1,4-galactosyltransferase 6 [Source:HGNC Symbol;Acc:HGNC:929]	Metabolism;Metabolism	Global and overview maps;Lipid metabolism	ko01100//Metabolic pathways;ko00600//Sphingolipid metabolism	K07553;K07553	GO:0000139//Golgi membrane;GO:0005794//Golgi apparatus;GO:0016020//membrane;GO:0016021//integral component of membrane;GO:0032580//Golgi cisterna membrane;GO:0098791//Golgi apparatus subcompartment	GO:0008378//galactosyltransferase activity;GO:0008489//UDP-galactose:glucosylceramide beta-1,4-galactosyltransferase activity;GO:0016740//transferase activity;GO:0016757//glycosyltransferase activity;GO:0046872//metal ion binding	GO:0001572//lactosylceramide biosynthetic process;GO:0005975//carbohydrate metabolic process;GO:0006024//glycosaminoglycan biosynthetic process;GO:0006486//protein glycosylation;GO:0006629//lipid metabolic process;GO:0006665//sphingolipid metabolic process;GO:0006688//glycosphingolipid biosynthetic process;GO:0010706//ganglioside biosynthetic process via lactosylceramide;GO:0021955//central nervo…	--
ENST00000238738	RHOQ	ras homolog family member Q [Source:HGNC Symbol;Acc:HGNC:17736]	Organismal Systems	Endocrine system	ko04910//Insulin signaling pathway	K07194	GO:0005737//cytoplasm;GO:0005884//actin filament;GO:0005886//plasma membrane;GO:0016020//membrane;GO:0030660//Golgi-associated vesicle membrane;GO:0045121//membrane raft;GO:0070062//extracellular exosome	GO:0000166//nucleotide binding;GO:0003924//GTPase activity;GO:0005515//protein binding;GO:0005522//profilin binding;GO:0005525//GTP binding;GO:0032427//GBD domain binding	GO:0006897//endocytosis;GO:0007264//small GTPase mediated signal transduction;GO:0008286//insulin receptor signaling pathway;GO:0008360//regulation of cell shape;GO:0016477//cell migration;GO:0030031//cell projection assembly;GO:0030866//cortical actin cytoskeleton organization;GO:0032869//cellular response to insulin stimulus;GO:0032956//regulation of actin cytoskeleton organization;GO:0045944//…	--
ENST00000239830	CCDC77	coiled-coil domain containing 77 [Source:HGNC Symbol;Acc:HGNC:28203]	-	-	-	-	GO:0005813//centrosome;GO:0016020//membrane	-	-	--
ENST00000239878	UFM1	ubiquitin fold modifier 1 [Source:HGNC Symbol;Acc:HGNC:20597]	-	-	-	-	GO:0005634//nucleus;GO:0005737//cytoplasm;GO:0005783//endoplasmic reticulum	GO:0005515//protein binding	GO:0007420//brain development;GO:0033146//regulation of intracellular estrogen receptor signaling pathway;GO:0034976//response to endoplasmic reticulum stress;GO:0042308//negative regulation of protein import into nucleus;GO:0043066//negative regulation of apoptotic process;GO:0061709//reticulophagy;GO:0071569//protein ufmylation;GO:1990592//protein K69-linked ufmylation	--
ENST00000240731	ZNF211	zinc finger protein 211 [Source:HGNC Symbol;Acc:HGNC:13003]	Human Diseases	Infectious disease: viral	ko05168//Herpes simplex virus 1 infection	K09228	GO:0005634//nucleus	GO:0000978//RNA polymerase II cis-regulatory region sequence-specific DNA binding;GO:0000981//DNA-binding transcription factor activity, RNA polymerase II-specific;GO:0003677//DNA binding;GO:0046872//metal ion binding	GO:0006355//regulation of transcription, DNA-templated;GO:0006357//regulation of transcription by RNA polymerase II	zf-C2H2
ENST00000241256	GHSR	growth hormone secretagogue receptor [Source:HGNC Symbol;Acc:HGNC:4267]	Environmental Information Processing;Environmental Information Processing;Organismal Systems	Signal transduction;Signaling molecules and interaction;Endocrine system	ko04024//cAMP signaling pathway;ko04080//Neuroactive ligand-receptor interaction;ko04935//Growth hormone synthesis, secretion and action	K04284;K04284;K04284	GO:0005886//plasma membrane;GO:0009986//cell surface;GO:0016020//membrane;GO:0016021//integral component of membrane;GO:0043005//neuron projection;GO:0045121//membrane raft;GO:0098685//Schaffer collateral - CA1 synapse;GO:0098794//postsynapse;GO:0098978//glutamatergic synapse;GO:0099699//integral component of synaptic membrane	GO:0001616//growth hormone secretagogue receptor activity;GO:0004930//G protein-coupled receptor activity;GO:0005515//protein binding;GO:0016520//growth hormone-releasing hormone receptor activity;GO:0017046//peptide hormone binding;GO:0042562//hormone binding;GO:0042802//identical protein binding	GO:0007165//signal transduction;GO:0007186//G protein-coupled receptor signaling pathway;GO:0007283//spermatogenesis;GO:0007565//female pregnancy;GO:0007611//learning or memory;GO:0008154//actin polymerization or depolymerization;GO:0008343//adult feeding behavior;GO:0009725//response to hormone;GO:0009755//hormone-mediated signaling pathway;GO:0010700//negative regulation of norepinephrine secre…	--
ENST00000241502	FYTTD1	forty-two-three domain containing 1 [Source:HGNC Symbol;Acc:HGNC:25407]	-	-	-	-	GO:0005634//nucleus;GO:0005654//nucleoplasm;GO:0016607//nuclear speck	GO:0003723//RNA binding;GO:0003729//mRNA binding;GO:0005515//protein binding	GO:0006406//mRNA export from nucleus;GO:0051028//mRNA transport	--
ENST00000242315	PHF24	PHD finger protein 24 [Source:HGNC Symbol;Acc:HGNC:29180]	-	-	-	-	-	GO:0005515//protein binding;GO:0046872//metal ion binding	GO:0007214//gamma-aminobutyric acid signaling pathway;GO:0008277//regulation of G protein-coupled receptor signaling pathway;GO:0032228//regulation of synaptic transmission, GABAergic;GO:0050966//detection of mechanical stimulus involved in sensory perception of pain	--
ENST00000242848	ZC3H13	zinc finger CCCH-type containing 13 [Source:HGNC Symbol;Acc:HGNC:20368]	-	-	-	-	GO:0005634//nucleus;GO:0005654//nucleoplasm;GO:0016607//nuclear speck;GO:0036396//RNA N6-methyladenosine methyltransferase complex	GO:0003723//RNA binding;GO:0005515//protein binding;GO:0046872//metal ion binding	GO:0006397//mRNA processing;GO:0008380//RNA splicing;GO:0080009//mRNA methylation;GO:2000036//regulation of stem cell population maintenance	--
ENST00000243639	ZNF468	zinc finger protein 468 [Source:HGNC Symbol;Acc:HGNC:33105]	Human Diseases	Infectious disease: viral	ko05168//Herpes simplex virus 1 infection	K09228	GO:0005634//nucleus	GO:0000978//RNA polymerase II cis-regulatory region sequence-specific DNA binding;GO:0000981//DNA-binding transcription factor activity, RNA polymerase II-specific;GO:0003677//DNA binding;GO:0046872//metal ion binding	GO:0006355//regulation of transcription, DNA-templated;GO:0006357//regulation of transcription by RNA polymerase II	zf-C2H2
ENST00000243643	ZNF415	zinc finger protein 415 [Source:HGNC Symbol;Acc:HGNC:20636]	Human Diseases	Infectious disease: viral	ko05168//Herpes simplex virus 1 infection	K09228	GO:0001650//fibrillar center;GO:0005634//nucleus;GO:0005737//cytoplasm;GO:0015630//microtubule cytoskeleton	GO:0000978//RNA polymerase II cis-regulatory region sequence-specific DNA binding;GO:0000981//DNA-binding transcription factor activity, RNA polymerase II-specific;GO:0003677//DNA binding;GO:0005515//protein binding;GO:0046872//metal ion binding	GO:0006355//regulation of transcription, DNA-templated;GO:0006357//regulation of transcription by RNA polymerase II	zf-C2H2
ENST00000245414	IRF1	interferon regulatory factor 1 [Source:HGNC Symbol;Acc:HGNC:6116]	Human Diseases;Organismal Systems;Environmental Information Processing;Organismal Systems;Human Diseases	Infectious disease: viral;Immune system;Signal transduction;Endocrine system;Infectious disease: bacterial	ko05165//Human papillomavirus infection;ko04625//C-type lectin receptor signaling pathway;ko04668//TNF signaling pathway;ko04917//Prolactin signaling pathway;ko05133//Pertussis	K09444;K09444;K09444;K09444;K09444	GO:0000785//chromatin;GO:0005634//nucleus;GO:0005654//nucleoplasm;GO:0005737//cytoplasm;GO:0005829//cytosol	GO:0000976//transcription cis-regulatory region binding;GO:0000977//RNA polymerase II transcription regulatory region sequence-specific DNA binding;GO:0000978//RNA polymerase II cis-regulatory region sequence-specific DNA binding;GO:0000981//DNA-binding transcription factor activity, RNA polymerase II-specific;GO:0001228//DNA-binding transcription activator activity, RNA polymerase II-specific;GO…	GO:0002376//immune system process;GO:0002819//regulation of adaptive immune response;GO:0006355//regulation of transcription, DNA-templated;GO:0006357//regulation of transcription by RNA polymerase II;GO:0006915//apoptotic process;GO:0008285//negative regulation of cell population proliferation;GO:0010468//regulation of gene expression;GO:0032481//positive regulation of type I interferon producti…	IRF
ENST00000246186	MMP24	matrix metallopeptidase 24 [Source:HGNC Symbol;Acc:HGNC:7172]	Organismal Systems	Endocrine system	ko04928//Parathyroid hormone synthesis, secretion and action	K08002	GO:0005576//extracellular region;GO:0005794//Golgi apparatus;GO:0005886//plasma membrane;GO:0005887//integral component of plasma membrane;GO:0016020//membrane;GO:0016021//integral component of membrane;GO:0031012//extracellular matrix;GO:0032588//trans-Golgi network membrane;GO:0070062//extracellular exosome	GO:0004222//metalloendopeptidase activity;GO:0008047//enzyme activator activity;GO:0008233//peptidase activity;GO:0008237//metallopeptidase activity;GO:0008270//zinc ion binding;GO:0016787//hydrolase activity;GO:0045296//cadherin binding;GO:0046872//metal ion binding	GO:0006508//proteolysis;GO:0007155//cell adhesion;GO:0010001//glial cell differentiation;GO:0030198//extracellular matrix organization;GO:0030574//collagen catabolic process;GO:0044331//cell-cell adhesion mediated by cadherin;GO:0050790//regulation of catalytic activity;GO:0050965//detection of temperature stimulus involved in sensory perception of pain;GO:0097150//neuronal stem cell population m…	--
ENST00000246229	PLAGL2	PLAG1 like zinc finger 2 [Source:HGNC Symbol;Acc:HGNC:9047]	-	-	-	-	GO:0005634//nucleus	GO:0000981//DNA-binding transcription factor activity, RNA polymerase II-specific;GO:0001228//DNA-binding transcription activator activity, RNA polymerase II-specific;GO:0003677//DNA binding;GO:0003700//DNA-binding transcription factor activity;GO:0005515//protein binding;GO:0043565//sequence-specific DNA binding;GO:0046872//metal ion binding	GO:0006351//transcription, DNA-templated;GO:0006357//regulation of transcription by RNA polymerase II;GO:0006629//lipid metabolic process;GO:0009791//post-embryonic development;GO:0034378//chylomicron assembly;GO:0045944//positive regulation of transcription by RNA polymerase II;GO:2001244//positive regulation of intrinsic apoptotic signaling pathway	zf-C2H2
ENST00000249822	ARPP19	cAMP regulated phosphoprotein 19 [Source:HGNC Symbol;Acc:HGNC:16967]	-	-	-	-	GO:0005654//nucleoplasm;GO:0005737//cytoplasm	GO:0004864//protein phosphatase inhibitor activity;GO:0005102//signaling receptor binding;GO:0005515//protein binding;GO:0015459//potassium channel regulator activity;GO:0019212//phosphatase inhibitor activity;GO:0019888//protein phosphatase regulator activity;GO:0051721//protein phosphatase 2A binding	GO:0000086//G2/M transition of mitotic cell cycle;GO:0000278//mitotic cell cycle;GO:0007049//cell cycle;GO:0035308//negative regulation of protein dephosphorylation;GO:0043086//negative regulation of catalytic activity;GO:0045722//positive regulation of gluconeogenesis;GO:0046326//positive regulation of glucose import;GO:0050790//regulation of catalytic activity;GO:0051301//cell division	--
ENST00000250101	TXNDC17	thioredoxin domain containing 17 [Source:HGNC Symbol;Acc:HGNC:28218]	-	-	-	-	GO:0005737//cytoplasm;GO:0005829//cytosol;GO:0070062//extracellular exosome	GO:0004601//peroxidase activity;GO:0005515//protein binding;GO:0047134//protein-disulfide reductase (NAD(P)) activity	GO:0033209//tumor necrosis factor-mediated signaling pathway;GO:0098869//cellular oxidant detoxification	--
ENST00000250160	CCN4	cellular communication network factor 4 [Source:HGNC Symbol;Acc:HGNC:12769]	Environmental Information Processing	Signal transduction	ko04310//Wnt signaling pathway	K22471	GO:0005576//extracellular region;GO:0005615//extracellular space;GO:0005737//cytoplasm;GO:0005829//cytosol;GO:0031012//extracellular matrix	GO:0005178//integrin binding;GO:0005515//protein binding;GO:0008201//heparin binding	GO:0001649//osteoblast differentiation;GO:0001817//regulation of cytokine production;GO:0007155//cell adhesion;GO:0007165//signal transduction;GO:0007267//cell-cell signaling;GO:0014911//positive regulation of smooth muscle cell migration;GO:0016055//Wnt signaling pathway;GO:0030177//positive regulation of Wnt signaling pathway;GO:0030316//osteoclast differentiation;GO:0032331//negative regulatio…	--
ENST00000251081	DSC2	desmocollin 2 [Source:HGNC Symbol;Acc:HGNC:3036]	Human Diseases	Cardiovascular disease	ko05412//Arrhythmogenic right ventricular cardiomyopathy	K07601	GO:0001533//cornified envelope;GO:0005829//cytosol;GO:0005886//plasma membrane;GO:0005911//cell-cell junction;GO:0005912//adherens junction;GO:0014704//intercalated disc;GO:0016020//membrane;GO:0016021//integral component of membrane;GO:0030054//cell junction;GO:0030057//desmosome;GO:0031410//cytoplasmic vesicle;GO:0070062//extracellular exosome	GO:0005509//calcium ion binding;GO:0005515//protein binding;GO:0046872//metal ion binding;GO:0086083//cell adhesive protein binding involved in bundle of His cell-Purkinje myocyte communication	GO:0007155//cell adhesion;GO:0007156//homophilic cell adhesion via plasma membrane adhesion molecules;GO:0009267//cellular response to starvation;GO:0048731//system development;GO:0086042//cardiac muscle cell-cardiac muscle cell adhesion;GO:0086073//bundle of His cell-Purkinje myocyte adhesion involved in cell communication;GO:0086091//regulation of heart rate by cardiac conduction;GO:0098609//ce…	--
ENST00000251496	NCAPG	non-SMC condensin I complex subunit G [Source:HGNC Symbol;Acc:HGNC:24304]	-	-	-	-	GO:0000779//condensed chromosome, centromeric region;GO:0000793//condensed chromosome;GO:0000794//condensed nuclear chromosome;GO:0000796//condensin complex;GO:0005634//nucleus;GO:0005694//chromosome;GO:0005737//cytoplasm;GO:0005829//cytosol;GO:0016020//membrane	GO:0005515//protein binding	GO:0007049//cell cycle;GO:0007076//mitotic chromosome condensation;GO:0030261//chromosome condensation;GO:0051301//cell division;GO:0051984//positive regulation of chromosome segregation;GO:1905820//positive regulation of chromosome separation;GO:1905821//positive regulation of chromosome condensation	--
ENST00000252245	KRT75	keratin 75 [Source:HGNC Symbol;Acc:HGNC:24431]	-	-	-	-	GO:0001533//cornified envelope;GO:0005829//cytosol;GO:0005882//intermediate filament;GO:0045095//keratin filament;GO:0070062//extracellular exosome	GO:0005198//structural molecule activity;GO:0005515//protein binding	GO:0002244//hematopoietic progenitor cell differentiation	--
ENST00000253115	ZNF426	zinc finger protein 426 [Source:HGNC Symbol;Acc:HGNC:20725]	Human Diseases	Infectious disease: viral	ko05168//Herpes simplex virus 1 infection	K09228	GO:0005634//nucleus	GO:0000978//RNA polymerase II cis-regulatory region sequence-specific DNA binding;GO:0000981//DNA-binding transcription factor activity, RNA polymerase II-specific;GO:0003677//DNA binding;GO:0005515//protein binding;GO:0046872//metal ion binding	GO:0006355//regulation of transcription, DNA-templated;GO:0006357//regulation of transcription by RNA polymerase II	zf-C2H2
ENST00000253144	ZNF331	zinc finger protein 331 [Source:HGNC Symbol;Acc:HGNC:15489]	Human Diseases	Infectious disease: viral	ko05168//Herpes simplex virus 1 infection	K09228	GO:0005634//nucleus	GO:0000978//RNA polymerase II cis-regulatory region sequence-specific DNA binding;GO:0000981//DNA-binding transcription factor activity, RNA polymerase II-specific;GO:0003677//DNA binding;GO:0008270//zinc ion binding;GO:0046872//metal ion binding	GO:0006355//regulation of transcription, DNA-templated;GO:0006357//regulation of transcription by RNA polymerase II	zf-C2H2
ENST00000253801	G6PC1	glucose-6-phosphatase catalytic subunit 1 [Source:HGNC Symbol;Acc:HGNC:4056]	Metabolism;Environmental Information Processing;Organismal Systems;Environmental Information Processing;Human Diseases;Environmental Information Processing;Organismal Systems;Organismal Systems;Metabolism;Organismal Systems;Metabolism;Metabolism	Global and overview maps;Signal transduction;Endocrine system;Signal transduction;Endocrine and metabolic disease;Signal transduction;Endocrine system;Endocrine system;Carbohydrate metabolism;Digestive system;Carbohydrate metabolism;Carbohydrate metabolism	ko01100//Metabolic pathways;ko04151//PI3K-Akt signaling pathway;ko04910//Insulin signaling pathway;ko04068//FoxO signaling pathway;ko04931//Insulin resistance;ko04152//AMPK signaling pathway;ko04922//Glucagon signaling pathway;ko04920//Adipocytokine signaling pathway;ko00010//Glycolysis / Gluconeogenesis;ko04973//Carbohydrate digestion and absorption;ko00052//Galactose metabolism;ko00500//Starch …	K01084;K01084;K01084;K01084;K01084;K01084;K01084;K01084;K01084;K01084;K01084;K01084	GO:0005783//endoplasmic reticulum;GO:0005789//endoplasmic reticulum membrane;GO:0016020//membrane;GO:0016021//integral component of membrane;GO:0030176//integral component of endoplasmic reticulum membrane	GO:0004346//glucose-6-phosphatase activity;GO:0005515//protein binding;GO:0016773//phosphotransferase activity, alcohol group as acceptor;GO:0016787//hydrolase activity;GO:0042301//phosphate ion binding	GO:0005977//glycogen metabolic process;GO:0005980//glycogen catabolic process;GO:0006094//gluconeogenesis;GO:0006641//triglyceride metabolic process;GO:0008202//steroid metabolic process;GO:0010468//regulation of gene expression;GO:0015760//glucose-6-phosphate transport;GO:0016311//dephosphorylation;GO:0035264//multicellular organism growth;GO:0042593//glucose homeostasis;GO:0042632//cholesterol …	--
ENST00000254442	WDR7	WD repeat domain 7 [Source:HGNC Symbol;Acc:HGNC:13490]	Cellular Processes	Transport and catabolism	ko04142//Lysosome	K24738	GO:0005737//cytoplasm	GO:0005515//protein binding	GO:0002244//hematopoietic progenitor cell differentiation	--
ENST00000254616	TIMM10B	translocase of inner mitochondrial membrane 10B [Source:HGNC Symbol;Acc:HGNC:4022]	-	-	-	-	GO:0005739//mitochondrion;GO:0005740//mitochondrial envelope;GO:0005743//mitochondrial inner membrane;GO:0005758//mitochondrial intermembrane space;GO:0016020//membrane;GO:0042719//mitochondrial intermembrane space protein transporter complex;GO:0042721//TIM22 mitochondrial import inner membrane insertion complex	GO:0005515//protein binding;GO:0046872//metal ion binding;GO:0051082//unfolded protein binding;GO:0140318//protein transporter activity	GO:0006626//protein targeting to mitochondrion;GO:0007160//cell-matrix adhesion;GO:0015031//protein transport;GO:0045039//protein insertion into mitochondrial inner membrane	--
ENST00000255108	DPH2	diphthamide biosynthesis 2 [Source:HGNC Symbol;Acc:HGNC:3004]	-	-	-	-	GO:0005829//cytosol	GO:0005515//protein binding;GO:0016740//transferase activity;GO:0090560//2-(3-amino-3-carboxypropyl)histidine synthase activity	GO:0017183//peptidyl-diphthamide biosynthetic process from peptidyl-histidine	--
ENST00000256078	KRAS	KRAS proto-oncogene, GTPase [Source:HGNC Symbol;Acc:HGNC:6407]	Human Diseases;Human Diseases;Human Diseases;Human Diseases;Environmental Information Processing;Environmental Information Processing;Human Diseases;Human Diseases;Human Diseases;Human Diseases;Environmental Information Processing;Environmental Information Processing;Organismal Systems;Human Diseases;Human Diseases;Human Diseases;Human Diseases;Cellular Processes;Cellular Processes;Human Diseases…	Cancer: overview;Neurodegenerative disease;Neurodegenerative disease;Infectious disease: viral;Signal transduction;Signal transduction;Infectious disease: viral;Cancer: overview;Cardiovascular disease;Infectious disease: viral;Signal transduction;Signal transduction;Environmental adaptation;Infectious disease: viral;Infectious disease: viral;Cancer: overview;Cancer: overview;Cell motility;Cell gr…	ko05200//Pathways in cancer;ko05022//Pathways of neurodegeneration - multiple diseases;ko05010//Alzheimer disease;ko05165//Human papillomavirus infection;ko04151//PI3K-Akt signaling pathway;ko04010//MAPK signaling pathway;ko05163//Human cytomegalovirus infection;ko05205//Proteoglycans in cancer;ko05417//Lipid and atherosclerosis;ko05166//Human T-cell leukemia virus 1 infection;ko04014//Ras signal…	K07827;K07827;K07827;K07827;K07827;K07827;K07827;K07827;K07827;K07827;K07827;K07827;K07827;K07827;K07827;K07827;K07827;K07827;K07827;K07827;K07827;K07827;K07827;K07827;K07827;K07827;K07827;K07827;K07827;K07827;K07827;K07827;K07827;K07827;K07827;K07827;K07827;K07827;K07827;K07827;K07827;K07827;K07827;K07827;K07827;K07827;K07827;K07827;K07827;K07827;K07827;K07827;K07827;K07827;K07827;K07827;K07827;…	GO:0000139//Golgi membrane;GO:0005737//cytoplasm;GO:0005741//mitochondrial outer membrane;GO:0005789//endoplasmic reticulum membrane;GO:0005829//cytosol;GO:0005886//plasma membrane;GO:0005925//focal adhesion;GO:0016020//membrane;GO:0031234//extrinsic component of cytoplasmic side of plasma membrane	GO:0000166//nucleotide binding;GO:0003924//GTPase activity;GO:0003925//G protein activity;GO:0005515//protein binding;GO:0005525//GTP binding;GO:0016787//hydrolase activity;GO:0019003//GDP binding;GO:0042802//identical protein binding;GO:0044877//protein-containing complex binding	GO:0000165//MAPK cascade;GO:0001934//positive regulation of protein phosphorylation;GO:0007165//signal transduction;GO:0007265//Ras protein signal transduction;GO:0008284//positive regulation of cell population proliferation;GO:0008542//visual learning;GO:0010628//positive regulation of gene expression;GO:0021897//forebrain astrocyte development;GO:0030036//actin cytoskeleton organization;GO:0031…	--
ENST00000256324	DGLUCY	D-glutamate cyclase [Source:HGNC Symbol;Acc:HGNC:20498]	Metabolism;Metabolism	Global and overview maps;Metabolism of other amino acids	ko01100//Metabolic pathways;ko00470//D-Amino acid metabolism	K22210;K22210	GO:0005575//cellular_component;GO:0005739//mitochondrion;GO:0005759//mitochondrial matrix	GO:0003674//molecular_function;GO:0005515//protein binding;GO:0016829//lyase activity;GO:0047820//D-glutamate cyclase activity	GO:0006536//glutamate metabolic process;GO:0008150//biological_process	--
ENST00000256458	IRAK2	interleukin 1 receptor associated kinase 2 [Source:HGNC Symbol;Acc:HGNC:6113]	Human Diseases;Organismal Systems	Infectious disease: bacterial;Nervous system	ko05152//Tuberculosis;ko04722//Neurotrophin signaling pathway	K04731;K04731	GO:0005634//nucleus;GO:0005737//cytoplasm;GO:0005829//cytosol;GO:0005886//plasma membrane;GO:0010008//endosome membrane	GO:0000166//nucleotide binding;GO:0004672//protein kinase activity;GO:0004674//protein serine/threonine kinase activity;GO:0005515//protein binding;GO:0005524//ATP binding;GO:0042803//protein homodimerization activity;GO:0046982//protein heterodimerization activity	GO:0001959//regulation of cytokine-mediated signaling pathway;GO:0002755//MyD88-dependent toll-like receptor signaling pathway;GO:0006468//protein phosphorylation;GO:0006954//inflammatory response;GO:0007165//signal transduction;GO:0007249//I-kappaB kinase/NF-kappaB signaling;GO:0019221//cytokine-mediated signaling pathway;GO:0031663//lipopolysaccharide-mediated signaling pathway;GO:0032088//nega…	--
ENST00000257215	DAGLA	diacylglycerol lipase alpha [Source:HGNC Symbol;Acc:HGNC:1165]	Organismal Systems;Organismal Systems	Nervous system;Endocrine system	ko04723//Retrograde endocannabinoid signaling;ko04925//Aldosterone synthesis and secretion	K13806;K13806	GO:0005768//endosome;GO:0005886//plasma membrane;GO:0016020//membrane;GO:0016021//integral component of membrane;GO:0030054//cell junction;GO:0031901//early endosome membrane;GO:0032590//dendrite membrane;GO:0032591//dendritic spine membrane;GO:0042995//cell projection;GO:0043196//varicosity;GO:0045202//synapse;GO:0045211//postsynaptic membrane;GO:0098839//postsynaptic density membrane;GO:0099055…	GO:0005515//protein binding;GO:0016787//hydrolase activity;GO:0046872//metal ion binding;GO:0047372//acylglycerol lipase activity	GO:0006629//lipid metabolic process;GO:0007216//G protein-coupled glutamate receptor signaling pathway;GO:0007405//neuroblast proliferation;GO:0016042//lipid catabolic process;GO:0019369//arachidonic acid metabolic process;GO:0022008//neurogenesis;GO:0042136//neurotransmitter biosynthetic process;GO:0046340//diacylglycerol catabolic process;GO:0071926//endocannabinoid signaling pathway;GO:0098921…	--
ENST00000257408	KLB	klotho beta [Source:HGNC Symbol;Acc:HGNC:15527]	Organismal Systems	Environmental adaptation	ko04714//Thermogenesis	K22404	GO:0005886//plasma membrane;GO:0016020//membrane;GO:0016021//integral component of membrane	GO:0004553//hydrolase activity, hydrolyzing O-glycosyl compounds;GO:0005104//fibroblast growth factor receptor binding;GO:0005515//protein binding;GO:0017134//fibroblast growth factor binding	GO:0005975//carbohydrate metabolic process;GO:0008284//positive regulation of cell population proliferation;GO:0008543//fibroblast growth factor receptor signaling pathway;GO:0090080//positive regulation of MAPKKK cascade by fibroblast growth factor receptor signaling pathway	--
ENST00000257435	NREP	neuronal regeneration related protein [Source:HGNC Symbol;Acc:HGNC:16834]	-	-	-	-	GO:0005634//nucleus;GO:0005737//cytoplasm	GO:0005515//protein binding	GO:0017015//regulation of transforming growth factor beta receptor signaling pathway;GO:0031103//axon regeneration;GO:0045664//regulation of neuron differentiation	--
ENST00000257836	PRRG4	proline rich and Gla domain 4 [Source:HGNC Symbol;Acc:HGNC:30799]	-	-	-	-	GO:0005576//extracellular region;GO:0005886//plasma membrane;GO:0016020//membrane;GO:0016021//integral component of membrane;GO:0033116//endoplasmic reticulum-Golgi intermediate compartment membrane	GO:0003674//molecular_function;GO:0005509//calcium ion binding;GO:0005515//protein binding;GO:0050699//WW domain binding	GO:0008150//biological_process	--
ENST00000258169	MPHOSPH6	M-phase phosphoprotein 6 [Source:HGNC Symbol;Acc:HGNC:7214]	Genetic Information Processing	Folding, sorting and degradation	ko03018//RNA degradation	K12593	GO:0000176//nuclear exosome (RNase complex);GO:0000178//exosome (RNase complex);GO:0005634//nucleus;GO:0005654//nucleoplasm;GO:0005730//nucleolus;GO:0005737//cytoplasm;GO:0005829//cytosol	GO:0003723//RNA binding;GO:0005515//protein binding	GO:0000460//maturation of 5.8S rRNA;GO:0006364//rRNA processing	--
ENST00000258382	SP110	SP110 nuclear body protein [Source:HGNC Symbol;Acc:HGNC:5401]	-	-	-	-	GO:0005634//nucleus;GO:0005654//nucleoplasm	GO:0000981//DNA-binding transcription factor activity, RNA polymerase II-specific;GO:0003677//DNA binding;GO:0005515//protein binding;GO:0046872//metal ion binding	GO:0006357//regulation of transcription by RNA polymerase II	SAND
ENST00000258499	USP44	ubiquitin specific peptidase 44 [Source:HGNC Symbol;Acc:HGNC:20064]	-	-	-	-	GO:0005634//nucleus;GO:0005654//nucleoplasm;GO:0005737//cytoplasm	GO:0004843//thiol-dependent deubiquitinase;GO:0005515//protein binding;GO:0008233//peptidase activity;GO:0008234//cysteine-type peptidase activity;GO:0008270//zinc ion binding;GO:0016787//hydrolase activity;GO:0046872//metal ion binding	GO:0006508//proteolysis;GO:0006511//ubiquitin-dependent protein catabolic process;GO:0007049//cell cycle;GO:0007059//chromosome segregation;GO:0016579//protein deubiquitination;GO:0043161//proteasome-mediated ubiquitin-dependent protein catabolic process;GO:0051301//cell division;GO:0090266//regulation of mitotic cell cycle spindle assembly checkpoint;GO:1904667//negative regulation of ubiquitin …	--
ENST00000258873	ACSBG1	acyl-CoA synthetase bubblegum family member 1 [Source:HGNC Symbol;Acc:HGNC:29567]	Metabolism;Organismal Systems;Organismal Systems;Metabolism;Metabolism;Metabolism	Global and overview maps;Endocrine system;Endocrine system;Global and overview maps;Lipid metabolism;Lipid metabolism	ko01100//Metabolic pathways;ko04920//Adipocytokine signaling pathway;ko03320//PPAR signaling pathway;ko01212//Fatty acid metabolism;ko00071//Fatty acid degradation;ko00061//Fatty acid biosynthesis	K15013;K15013;K15013;K15013;K15013;K15013	GO:0005737//cytoplasm;GO:0005783//endoplasmic reticulum;GO:0005829//cytosol;GO:0005886//plasma membrane;GO:0016020//membrane;GO:0031410//cytoplasmic vesicle;GO:0043231//intracellular membrane-bounded organelle	GO:0000166//nucleotide binding;GO:0004467//long-chain fatty acid-CoA ligase activity;GO:0005524//ATP binding;GO:0016405//CoA-ligase activity;GO:0016874//ligase activity;GO:0031957//very long-chain fatty acid-CoA ligase activity	GO:0000038//very long-chain fatty acid metabolic process;GO:0001552//ovarian follicle atresia;GO:0001676//long-chain fatty acid metabolic process;GO:0006629//lipid metabolic process;GO:0006631//fatty acid metabolic process;GO:0035338//long-chain fatty-acyl-CoA biosynthetic process;GO:0042552//myelination;GO:0042759//long-chain fatty acid biosynthetic process;GO:0051384//response to glucocorticoid	--
ENST00000258930	CIB2	calcium and integrin binding family member 2 [Source:HGNC Symbol;Acc:HGNC:24579]	-	-	-	-	GO:0001750//photoreceptor outer segment;GO:0001917//photoreceptor inner segment;GO:0005737//cytoplasm;GO:0005886//plasma membrane;GO:0005927//muscle tendon junction;GO:0005929//cilium;GO:0016020//membrane;GO:0031594//neuromuscular junction;GO:0032420//stereocilium;GO:0032437//cuticular plate;GO:0042383//sarcolemma;GO:0042995//cell projection;GO:0072562//blood microparticle	GO:0000287//magnesium ion binding;GO:0005178//integrin binding;GO:0005509//calcium ion binding;GO:0005515//protein binding;GO:0042803//protein homodimerization activity;GO:0044877//protein-containing complex binding;GO:0046872//metal ion binding	GO:0007204//positive regulation of cytosolic calcium ion concentration;GO:0045494//photoreceptor cell maintenance;GO:0055074//calcium ion homeostasis;GO:0071318//cellular response to ATP	--
ENST00000258947	CALCOCO2	calcium binding and coiled-coil domain 2 [Source:HGNC Symbol;Acc:HGNC:29912]	Human Diseases;Human Diseases;Cellular Processes	Infectious disease: bacterial;Infectious disease: viral;Transport and catabolism	ko05131//Shigellosis;ko05164//Influenza A;ko04137//Mitophagy - animal	K21348;K21348;K21348	GO:0000421//autophagosome membrane;GO:0005634//nucleus;GO:0005737//cytoplasm;GO:0005776//autophagosome;GO:0005829//cytosol;GO:0005856//cytoskeleton;GO:0016020//membrane;GO:0016605//PML body;GO:0031410//cytoplasmic vesicle;GO:0043231//intracellular membrane-bounded organelle;GO:0048471//perinuclear region of cytoplasm	GO:0005515//protein binding;GO:0042803//protein homodimerization activity;GO:0046872//metal ion binding	GO:0006914//autophagy;GO:0016032//viral process;GO:0034341//response to interferon-gamma;GO:0098792//xenophagy;GO:1901098//positive regulation of autophagosome maturation	--
ENST00000259400	STX17	syntaxin 17 [Source:HGNC Symbol;Acc:HGNC:11432]	Cellular Processes;Genetic Information Processing	Transport and catabolism;Folding, sorting and degradation	ko04140//Autophagy - animal;ko04130//SNARE interactions in vesicular transport	K08491;K08491	GO:0000421//autophagosome membrane;GO:0005737//cytoplasm;GO:0005739//mitochondrion;GO:0005776//autophagosome;GO:0005783//endoplasmic reticulum;GO:0005789//endoplasmic reticulum membrane;GO:0005793//endoplasmic reticulum-Golgi intermediate compartment;GO:0005829//cytosol;GO:0005886//plasma membrane;GO:0012505//endomembrane system;GO:0012507//ER to Golgi transport vesicle membrane;GO:0016020//membr…	GO:0000149//SNARE binding;GO:0005484//SNAP receptor activity;GO:0005515//protein binding;GO:0019901//protein kinase binding;GO:0019903//protein phosphatase binding	GO:0006886//intracellular protein transport;GO:0006887//exocytosis;GO:0006888//endoplasmic reticulum to Golgi vesicle-mediated transport;GO:0006906//vesicle fusion;GO:0006914//autophagy;GO:0007030//Golgi organization;GO:0016192//vesicle-mediated transport;GO:0016240//autophagosome membrane docking;GO:0034497//protein localization to phagophore assembly site;GO:0048278//vesicle docking;GO:0097111/…	--
ENST00000259470	CTSV	cathepsin V [Source:HGNC Symbol;Acc:HGNC:2538]	Cellular Processes;Cellular Processes	Cell growth and death;Transport and catabolism	ko04210//Apoptosis;ko04142//Lysosome	K01375;K01375	GO:0005576//extracellular region;GO:0005615//extracellular space;GO:0005764//lysosome;GO:0043202//lysosomal lumen	GO:0004197//cysteine-type endopeptidase activity;GO:0004252//serine-type endopeptidase activity;GO:0005515//protein binding;GO:0008233//peptidase activity;GO:0008234//cysteine-type peptidase activity;GO:0016787//hydrolase activity	GO:0006508//proteolysis;GO:0006955//immune response;GO:0019886//antigen processing and presentation of exogenous peptide antigen via MHC class II;GO:0022617//extracellular matrix disassembly;GO:0051603//proteolysis involved in cellular protein catabolic process	--
ENST00000259963	FAM8A1	family with sequence similarity 8 member A1 [Source:HGNC Symbol;Acc:HGNC:16372]	-	-	-	-	GO:0000836//Hrd1p ubiquitin ligase complex;GO:0016020//membrane;GO:0016021//integral component of membrane	GO:0005515//protein binding	GO:0030433//ubiquitin-dependent ERAD pathway	--
ENST00000260191	HTR3B	5-hydroxytryptamine receptor 3B [Source:HGNC Symbol;Acc:HGNC:5298]	Organismal Systems;Organismal Systems	Nervous system;Sensory system	ko04726//Serotonergic synapse;ko04742//Taste transduction	K04819;K04819	GO:0005886//plasma membrane;GO:0005887//integral component of plasma membrane;GO:0009986//cell surface;GO:0016020//membrane;GO:0016021//integral component of membrane;GO:0043005//neuron projection;GO:0045202//synapse;GO:0045211//postsynaptic membrane;GO:1904602//serotonin-activated cation-selective channel complex	GO:0004888//transmembrane signaling receptor activity;GO:0005216//ion channel activity;GO:0005230//extracellular ligand-gated ion channel activity;GO:0015276//ligand-gated ion channel activity;GO:0022850//serotonin-gated cation-selective channel activity;GO:0030594//neurotransmitter receptor activity	GO:0006811//ion transport;GO:0007165//signal transduction;GO:0007210//serotonin receptor signaling pathway;GO:0007268//chemical synaptic transmission;GO:0034220//ion transmembrane transport;GO:0042391//regulation of membrane potential;GO:0050877//nervous system process;GO:0098662//inorganic cation transmembrane transport	--
ENST00000260376	PARP6	poly(ADP-ribose) polymerase family member 6 [Source:HGNC Symbol;Acc:HGNC:26921]	-	-	-	-	-	GO:0003950//NAD+ ADP-ribosyltransferase activity;GO:0016740//transferase activity;GO:0016757//glycosyltransferase activity;GO:1990404//protein ADP-ribosylase activity	GO:0006471//protein ADP-ribosylation;GO:0050775//positive regulation of dendrite morphogenesis;GO:0070213//protein auto-ADP-ribosylation;GO:0140289//protein mono-ADP-ribosylation	--
ENST00000260947	BARD1	BRCA1 associated RING domain 1 [Source:HGNC Symbol;Acc:HGNC:952]	Genetic Information Processing	Replication and repair	ko03440//Homologous recombination	K10683	GO:0000151//ubiquitin ligase complex;GO:0000152//nuclear ubiquitin ligase complex;GO:0005634//nucleus;GO:0005654//nucleoplasm;GO:0005737//cytoplasm;GO:0016607//nuclear speck;GO:0031436//BRCA1-BARD1 complex;GO:0036464//cytoplasmic ribonucleoprotein granule;GO:0043229//intracellular organelle;GO:0043231//intracellular membrane-bounded organelle;GO:0070531//BRCA1-A complex;GO:0070532//BRCA1-B comple…	GO:0003723//RNA binding;GO:0004842//ubiquitin-protein transferase activity;GO:0005515//protein binding;GO:0016740//transferase activity;GO:0019900//kinase binding;GO:0042803//protein homodimerization activity;GO:0046872//metal ion binding;GO:0046982//protein heterodimerization activity	GO:0000209//protein polyubiquitination;GO:0001894//tissue homeostasis;GO:0006281//DNA repair;GO:0006282//regulation of DNA repair;GO:0006974//cellular response to DNA damage stimulus;GO:0016567//protein ubiquitination;GO:0031441//negative regulation of mRNA 3'-end processing;GO:0035518//histone H2A monoubiquitination;GO:0035825//homologous recombination;GO:0042325//regulation of phosphorylation;G…	--
ENST00000260950	MSTN	myostatin [Source:HGNC Symbol;Acc:HGNC:4223]	Environmental Information Processing	Signaling molecules and interaction	ko04060//Cytokine-cytokine receptor interaction	K05497	GO:0005576//extracellular region;GO:0005615//extracellular space;GO:0005737//cytoplasm	GO:0005102//signaling receptor binding;GO:0005125//cytokine activity;GO:0005515//protein binding;GO:0008083//growth factor activity;GO:0008201//heparin binding;GO:0042802//identical protein binding;GO:0042803//protein homodimerization activity	GO:0007179//transforming growth factor beta receptor signaling pathway;GO:0007517//muscle organ development;GO:0009408//response to heat;GO:0009629//response to gravity;GO:0010592//positive regulation of lamellipodium assembly;GO:0010759//positive regulation of macrophage chemotaxis;GO:0010862//positive regulation of pathway-restricted SMAD protein phosphorylation;GO:0014732//skeletal muscle atro…	--
ENST00000261015	WDR12	WD repeat domain 12 [Source:HGNC Symbol;Acc:HGNC:14098]	-	-	-	-	GO:0005634//nucleus;GO:0005654//nucleoplasm;GO:0005730//nucleolus;GO:0030687//preribosome, large subunit precursor;GO:0070545//PeBoW complex	GO:0005515//protein binding;GO:0043021//ribonucleoprotein complex binding	GO:0000463//maturation of LSU-rRNA from tricistronic rRNA transcript (SSU-rRNA, 5.8S rRNA, LSU-rRNA);GO:0000466//maturation of 5.8S rRNA from tricistronic rRNA transcript (SSU-rRNA, 5.8S rRNA, LSU-rRNA);GO:0006364//rRNA processing;GO:0007219//Notch signaling pathway;GO:0042254//ribosome biogenesis;GO:0042273//ribosomal large subunit biogenesis;GO:0051726//regulation of cell cycle	--
ENST00000261438	KLF3	Kruppel like factor 3 [Source:HGNC Symbol;Acc:HGNC:16516]	Human Diseases	Cancer: overview	ko05202//Transcriptional misregulation in cancer	K15605	GO:0000785//chromatin;GO:0005634//nucleus;GO:0005654//nucleoplasm	GO:0000977//RNA polymerase II transcription regulatory region sequence-specific DNA binding;GO:0000978//RNA polymerase II cis-regulatory region sequence-specific DNA binding;GO:0000981//DNA-binding transcription factor activity, RNA polymerase II-specific;GO:0003677//DNA binding;GO:0003700//DNA-binding transcription factor activity;GO:0005515//protein binding;GO:0046872//metal ion binding;GO:1990…	GO:0000122//negative regulation of transcription by RNA polymerase II;GO:0006357//regulation of transcription by RNA polymerase II;GO:0007275//multicellular organism development;GO:1901653//cellular response to peptide	zf-C2H2
ENST00000261489	TSC22D1	TSC22 domain family member 1 [Source:HGNC Symbol;Acc:HGNC:16826]	-	-	-	-	GO:0005634//nucleus;GO:0005737//cytoplasm	GO:0005515//protein binding	GO:0006357//regulation of transcription by RNA polymerase II;GO:0006366//transcription by RNA polymerase II	TSC22
ENST00000261558	AP5M1	adaptor related protein complex 5 subunit mu 1 [Source:HGNC Symbol;Acc:HGNC:20192]	-	-	-	-	GO:0005737//cytoplasm;GO:0005764//lysosome;GO:0005765//lysosomal membrane;GO:0005768//endosome;GO:0005770//late endosome;GO:0005829//cytosol;GO:0010008//endosome membrane;GO:0016020//membrane;GO:0030119//AP-type membrane coat adaptor complex;GO:0031902//late endosome membrane;GO:0044599//AP-5 adaptor complex	GO:0005515//protein binding	GO:0015031//protein transport;GO:0016192//vesicle-mediated transport;GO:0016197//endosomal transport	--
ENST00000261590	DSG2	desmoglein 2 [Source:HGNC Symbol;Acc:HGNC:3049]	Human Diseases	Cardiovascular disease	ko05412//Arrhythmogenic right ventricular cardiomyopathy	K07597	GO:0001533//cornified envelope;GO:0005886//plasma membrane;GO:0005911//cell-cell junction;GO:0009986//cell surface;GO:0014704//intercalated disc;GO:0016020//membrane;GO:0016021//integral component of membrane;GO:0030054//cell junction;GO:0030057//desmosome;GO:0043231//intracellular membrane-bounded organelle;GO:0070062//extracellular exosome	GO:0005509//calcium ion binding;GO:0046872//metal ion binding;GO:0050839//cell adhesion molecule binding;GO:0086083//cell adhesive protein binding involved in bundle of His cell-Purkinje myocyte communication	GO:0002934//desmosome organization;GO:0003165//Purkinje myocyte development;GO:0007155//cell adhesion;GO:0007156//homophilic cell adhesion via plasma membrane adhesion molecules;GO:0086073//bundle of His cell-Purkinje myocyte adhesion involved in cell communication;GO:0086091//regulation of heart rate by cardiac conduction;GO:0098609//cell-cell adhesion;GO:0098911//regulation of ventricular cardi…	--
ENST00000261700	RTRAF	RNA transcription, translation and transport factor [Source:HGNC Symbol;Acc:HGNC:23169]	-	-	-	-	GO:0005634//nucleus;GO:0005654//nucleoplasm;GO:0005737//cytoplasm;GO:0005813//centrosome;GO:0005815//microtubule organizing center;GO:0005829//cytosol;GO:0005856//cytoskeleton;GO:0048471//perinuclear region of cytoplasm;GO:0072669//tRNA-splicing ligase complex;GO:0072686//mitotic spindle	GO:0000993//RNA polymerase II complex binding;GO:0003723//RNA binding;GO:0005515//protein binding;GO:0042802//identical protein binding	GO:0006388//tRNA splicing, via endonucleolytic cleavage and ligation;GO:0006469//negative regulation of protein kinase activity;GO:0045944//positive regulation of transcription by RNA polymerase II;GO:0050658//RNA transport	--
ENST00000261707	SLC6A4	solute carrier family 6 member 4 [Source:HGNC Symbol;Acc:HGNC:11050]	Organismal Systems;Organismal Systems	Nervous system;Nervous system	ko04726//Serotonergic synapse;ko04721//Synaptic vesicle cycle	K05037;K05037	GO:0005768//endosome;GO:0005886//plasma membrane;GO:0005887//integral component of plasma membrane;GO:0005925//focal adhesion;GO:0010008//endosome membrane;GO:0012505//endomembrane system;GO:0016020//membrane;GO:0016021//integral component of membrane;GO:0030054//cell junction;GO:0043005//neuron projection;GO:0045121//membrane raft;GO:0045202//synapse;GO:0098793//presynapse;GO:0099055//integral c…	GO:0005326//neurotransmitter transmembrane transporter activity;GO:0005335//serotonin:sodium symporter activity;GO:0005515//protein binding;GO:0008504//monoamine transmembrane transporter activity;GO:0015293//symporter activity;GO:0017075//syntaxin-1 binding;GO:0019811//cocaine binding;GO:0042802//identical protein binding;GO:0046872//metal ion binding;GO:0050998//nitric-oxide synthase binding;GO…	GO:0001666//response to hypoxia;GO:0006836//neurotransmitter transport;GO:0006837//serotonin transport;GO:0007420//brain development;GO:0007584//response to nutrient;GO:0007613//memory;GO:0007623//circadian rhythm;GO:0009410//response to xenobiotic stimulus;GO:0009636//response to toxic substance;GO:0010033//response to organic substance;GO:0010628//positive regulation of gene expression;GO:00140…	--
ENST00000261714	BLMH	bleomycin hydrolase [Source:HGNC Symbol;Acc:HGNC:1059]	-	-	-	-	GO:0005634//nucleus;GO:0005737//cytoplasm;GO:0005829//cytosol;GO:0070062//extracellular exosome	GO:0004177//aminopeptidase activity;GO:0004180//carboxypeptidase activity;GO:0004197//cysteine-type endopeptidase activity;GO:0005515//protein binding;GO:0008233//peptidase activity;GO:0008234//cysteine-type peptidase activity;GO:0016787//hydrolase activity;GO:0042802//identical protein binding	GO:0000209//protein polyubiquitination;GO:0006508//proteolysis;GO:0009410//response to xenobiotic stimulus;GO:0009636//response to toxic substance;GO:0043418//homocysteine catabolic process	--
ENST00000261716	TAOK1	TAO kinase 1 [Source:HGNC Symbol;Acc:HGNC:29259]	Environmental Information Processing	Signal transduction	ko04010//MAPK signaling pathway	K04429	GO:0005737//cytoplasm;GO:0005829//cytosol;GO:0015630//microtubule cytoskeleton;GO:0048471//perinuclear region of cytoplasm;GO:0070062//extracellular exosome	GO:0000166//nucleotide binding;GO:0004672//protein kinase activity;GO:0004674//protein serine/threonine kinase activity;GO:0004712//protein serine/threonine/tyrosine kinase activity;GO:0005515//protein binding;GO:0005524//ATP binding;GO:0016301//kinase activity;GO:0016740//transferase activity;GO:0043014//alpha-tubulin binding;GO:0043539//protein serine/threonine kinase activator activity;GO:0048…	GO:0000165//MAPK cascade;GO:0000226//microtubule cytoskeleton organization;GO:0006281//DNA repair;GO:0006468//protein phosphorylation;GO:0006915//apoptotic process;GO:0006974//cellular response to DNA damage stimulus;GO:0007026//negative regulation of microtubule depolymerization;GO:0007095//mitotic G2 DNA damage checkpoint signaling;GO:0016310//phosphorylation;GO:0032874//positive regulation of …	--
ENST00000261751	CHRNB4	cholinergic receptor nicotinic beta 4 subunit [Source:HGNC Symbol;Acc:HGNC:1964]	Human Diseases;Environmental Information Processing;Organismal Systems	Cancer: overview;Signaling molecules and interaction;Nervous system	ko05207//Chemical carcinogenesis - receptor activation;ko04080//Neuroactive ligand-receptor interaction;ko04725//Cholinergic synapse	K04815;K04815;K04815	GO:0005886//plasma membrane;GO:0005887//integral component of plasma membrane;GO:0005892//acetylcholine-gated channel complex;GO:0016020//membrane;GO:0016021//integral component of membrane;GO:0030054//cell junction;GO:0035579//specific granule membrane;GO:0043005//neuron projection;GO:0045202//synapse;GO:0045211//postsynaptic membrane;GO:0070821//tertiary granule membrane;GO:0098981//cholinergic…	GO:0004888//transmembrane signaling receptor activity;GO:0005216//ion channel activity;GO:0005230//extracellular ligand-gated ion channel activity;GO:0005515//protein binding;GO:0015276//ligand-gated ion channel activity;GO:0015464//acetylcholine receptor activity;GO:0022848//acetylcholine-gated cation-selective channel activity;GO:0030594//neurotransmitter receptor activity;GO:1904315//transmitt…	GO:0001508//action potential;GO:0006811//ion transport;GO:0006939//smooth muscle contraction;GO:0006940//regulation of smooth muscle contraction;GO:0007165//signal transduction;GO:0007268//chemical synaptic transmission;GO:0007271//synaptic transmission, cholinergic;GO:0007626//locomotory behavior;GO:0034220//ion transmembrane transport;GO:0035094//response to nicotine;GO:0035095//behavioral resp…	--
ENST00000261839	MYO5C	myosin VC [Source:HGNC Symbol;Acc:HGNC:7604]	Human Diseases	Infectious disease: bacterial	ko05130//Pathogenic Escherichia coli infection	K10357	GO:0005737//cytoplasm;GO:0015629//actin cytoskeleton;GO:0016459//myosin complex;GO:0031982//vesicle;GO:0070062//extracellular exosome	GO:0000146//microfilament motor activity;GO:0000166//nucleotide binding;GO:0003774//cytoskeletal motor activity;GO:0003779//actin binding;GO:0005515//protein binding;GO:0005516//calmodulin binding;GO:0005524//ATP binding;GO:0051015//actin filament binding	GO:0007015//actin filament organization;GO:0030050//vesicle transport along actin filament	--
ENST00000261867	SLC30A4	solute carrier family 30 member 4 [Source:HGNC Symbol;Acc:HGNC:11015]	-	-	-	-	GO:0005737//cytoplasm;GO:0005764//lysosome;GO:0005765//lysosomal membrane;GO:0005768//endosome;GO:0005770//late endosome;GO:0005886//plasma membrane;GO:0010008//endosome membrane;GO:0016020//membrane;GO:0016021//integral component of membrane;GO:0031902//late endosome membrane	GO:0005385//zinc ion transmembrane transporter activity;GO:0005515//protein binding;GO:0008324//cation transmembrane transporter activity	GO:0006811//ion transport;GO:0006812//cation transport;GO:0006829//zinc ion transport;GO:0009636//response to toxic substance;GO:0010043//response to zinc ion;GO:0055069//zinc ion homeostasis;GO:0055085//transmembrane transport;GO:0061088//regulation of sequestering of zinc ion;GO:0071577//zinc ion transmembrane transport	--
ENST00000261883	CILP	cartilage intermediate layer protein [Source:HGNC Symbol;Acc:HGNC:1980]	-	-	-	-	GO:0005576//extracellular region;GO:0005615//extracellular space;GO:0062023//collagen-containing extracellular matrix;GO:0070062//extracellular exosome	GO:0005201//extracellular matrix structural constituent	GO:0010629//negative regulation of gene expression;GO:0043569//negative regulation of insulin-like growth factor receptor signaling pathway;GO:0060392//negative regulation of SMAD protein signal transduction;GO:0071560//cellular response to transforming growth factor beta stimulus	--
ENST00000261951	CNOT6	CCR4-NOT transcription complex subunit 6 [Source:HGNC Symbol;Acc:HGNC:14099]	Genetic Information Processing	Folding, sorting and degradation	ko03018//RNA degradation	K12603	GO:0005634//nucleus;GO:0005737//cytoplasm;GO:0005829//cytosol;GO:0016020//membrane;GO:0030014//CCR4-NOT complex	GO:0000175//3'-5'-exoribonuclease activity;GO:0003723//RNA binding;GO:0003824//catalytic activity;GO:0004518//nuclease activity;GO:0004527//exonuclease activity;GO:0004532//exoribonuclease activity;GO:0004535//poly(A)-specific ribonuclease activity;GO:0005515//protein binding;GO:0016787//hydrolase activity;GO:0030374//nuclear receptor coactivator activity;GO:0046872//metal ion binding	GO:0000289//nuclear-transcribed mRNA poly(A) tail shortening;GO:0006417//regulation of translation;GO:0008284//positive regulation of cell population proliferation;GO:0010606//positive regulation of cytoplasmic mRNA processing body assembly;GO:0031047//gene silencing by RNA;GO:0035195//gene silencing by miRNA;GO:0043928//exonucleolytic catabolism of deadenylated mRNA;GO:0045893//positive regulati…	--
ENST00000261978	LTBP2	latent transforming growth factor beta binding protein 2 [Source:HGNC Symbol;Acc:HGNC:6715]	-	-	-	-	GO:0005576//extracellular region;GO:0005615//extracellular space;GO:0031012//extracellular matrix;GO:0062023//collagen-containing extracellular matrix;GO:0070062//extracellular exosome	GO:0005201//extracellular matrix structural constituent;GO:0005509//calcium ion binding;GO:0005515//protein binding;GO:0008201//heparin binding;GO:0019838//growth factor binding;GO:0050436//microfibril binding	GO:0006605//protein targeting;GO:0007179//transforming growth factor beta receptor signaling pathway;GO:0009306//protein secretion;GO:0097435//supramolecular fiber organization	--
ENST00000262032	IKZF4	IKAROS family zinc finger 4 [Source:HGNC Symbol;Acc:HGNC:13179]	-	-	-	-	GO:0005634//nucleus;GO:0005654//nucleoplasm;GO:0016604//nuclear body;GO:0032991//protein-containing complex	GO:0000978//RNA polymerase II cis-regulatory region sequence-specific DNA binding;GO:0003677//DNA binding;GO:0003700//DNA-binding transcription factor activity;GO:0005515//protein binding;GO:0008270//zinc ion binding;GO:0019904//protein domain specific binding;GO:0043425//bHLH transcription factor binding;GO:0043565//sequence-specific DNA binding;GO:0046872//metal ion binding	GO:0006357//regulation of transcription by RNA polymerase II;GO:0045892//negative regulation of transcription, DNA-templated;GO:0045944//positive regulation of transcription by RNA polymerase II;GO:0051260//protein homooligomerization	zf-C2H2
ENST00000262043	PHF3	PHD finger protein 3 [Source:HGNC Symbol;Acc:HGNC:8921]	-	-	-	-	GO:0005575//cellular_component;GO:0005634//nucleus	GO:0003674//molecular_function;GO:0046872//metal ion binding	GO:0006351//transcription, DNA-templated	--
ENST00000262059	CALCOCO1	calcium binding and coiled-coil domain 1 [Source:HGNC Symbol;Acc:HGNC:29306]	-	-	-	-	GO:0000785//chromatin;GO:0005634//nucleus;GO:0005737//cytoplasm;GO:0005829//cytosol;GO:0043231//intracellular membrane-bounded organelle	GO:0000976//transcription cis-regulatory region binding;GO:0000978//RNA polymerase II cis-regulatory region sequence-specific DNA binding;GO:0003682//chromatin binding;GO:0003712//transcription coregulator activity;GO:0003713//transcription coactivator activity;GO:0005515//protein binding;GO:0008013//beta-catenin binding;GO:0008022//protein C-terminus binding;GO:0030374//nuclear receptor coactiva…	GO:0007165//signal transduction;GO:0010628//positive regulation of gene expression;GO:0016055//Wnt signaling pathway;GO:0030518//intracellular steroid hormone receptor signaling pathway;GO:0045893//positive regulation of transcription, DNA-templated;GO:0045944//positive regulation of transcription by RNA polymerase II	--
ENST00000262173	RNMT	RNA guanine-7 methyltransferase [Source:HGNC Symbol;Acc:HGNC:10075]	Genetic Information Processing	Translation	ko03015//mRNA surveillance pathway	K00565	GO:0001650//fibrillar center;GO:0005634//nucleus;GO:0005654//nucleoplasm;GO:0005845//mRNA cap binding complex;GO:0031533//mRNA cap methyltransferase complex;GO:0043235//receptor complex	GO:0003723//RNA binding;GO:0004482//mRNA (guanine-N7-)-methyltransferase activity;GO:0005515//protein binding;GO:0008168//methyltransferase activity;GO:0016740//transferase activity	GO:0006370//7-methylguanosine mRNA capping;GO:0006397//mRNA processing;GO:0032259//methylation;GO:0106005//RNA 5'-cap (guanine-N7)-methylation;GO:1990830//cellular response to leukemia inhibitory factor	--
ENST00000262259	ZNF175	zinc finger protein 175 [Source:HGNC Symbol;Acc:HGNC:12964]	Human Diseases	Infectious disease: viral	ko05168//Herpes simplex virus 1 infection	K09228	GO:0005634//nucleus;GO:0005730//nucleolus;GO:0005737//cytoplasm;GO:0005829//cytosol	GO:0000977//RNA polymerase II transcription regulatory region sequence-specific DNA binding;GO:0000978//RNA polymerase II cis-regulatory region sequence-specific DNA binding;GO:0000981//DNA-binding transcription factor activity, RNA polymerase II-specific;GO:0001227//DNA-binding transcription repressor activity, RNA polymerase II-specific;GO:0001228//DNA-binding transcription activator activity, …	GO:0000122//negative regulation of transcription by RNA polymerase II;GO:0006355//regulation of transcription, DNA-templated;GO:0006357//regulation of transcription by RNA polymerase II;GO:0045944//positive regulation of transcription by RNA polymerase II;GO:0051607//defense response to virus	zf-C2H2
ENST00000262493	GNAO1	G protein subunit alpha o1 [Source:HGNC Symbol;Acc:HGNC:4389]	Human Diseases;Environmental Information Processing;Human Diseases;Organismal Systems;Organismal Systems;Organismal Systems;Organismal Systems;Human Diseases;Organismal Systems;Organismal Systems;Human Diseases;Human Diseases;Organismal Systems;Organismal Systems;Organismal Systems;Organismal Systems;Human Diseases;Organismal Systems;Organismal Systems	Infectious disease: viral;Signal transduction;Infectious disease: viral;Endocrine system;Nervous system;Nervous system;Endocrine system;Substance dependence;Nervous system;Endocrine system;Infectious disease: parasitic;Infectious disease: parasitic;Nervous system;Nervous system;Endocrine system;Environmental adaptation;Substance dependence;Nervous system;Nervous system	ko05163//Human cytomegalovirus infection;ko04015//Rap1 signaling pathway;ko05170//Human immunodeficiency virus 1 infection;ko04921//Oxytocin signaling pathway;ko04728//Dopaminergic synapse;ko04723//Retrograde endocannabinoid signaling;ko04926//Relaxin signaling pathway;ko05034//Alcoholism;ko04724//Glutamatergic synapse;ko04915//Estrogen signaling pathway;ko05145//Toxoplasmosis;ko05142//Chagas dis…	K04534;K04534;K04534;K04534;K04534;K04534;K04534;K04534;K04534;K04534;K04534;K04534;K04534;K04534;K04534;K04534;K04534;K04534;K04534	GO:0005834//heterotrimeric G-protein complex;GO:0005886//plasma membrane;GO:0016020//membrane;GO:0110165//cellular anatomical entity	GO:0000166//nucleotide binding;GO:0001664//G protein-coupled receptor binding;GO:0003924//GTPase activity;GO:0005515//protein binding;GO:0005525//GTP binding;GO:0019001//guanyl nucleotide binding;GO:0031683//G-protein beta/gamma-subunit complex binding;GO:0031821//G protein-coupled serotonin receptor binding;GO:0031852//mu-type opioid receptor binding;GO:0046872//metal ion binding;GO:0051430//cor…	GO:0006457//protein folding;GO:0006936//muscle contraction;GO:0007165//signal transduction;GO:0007186//G protein-coupled receptor signaling pathway;GO:0007188//adenylate cyclase-modulating G protein-coupled receptor signaling pathway;GO:0007212//dopamine receptor signaling pathway	--
ENST00000262539	PTPN3	protein tyrosine phosphatase non-receptor type 3 [Source:HGNC Symbol;Acc:HGNC:9655]	-	-	-	-	GO:0005737//cytoplasm;GO:0005829//cytosol;GO:0005856//cytoskeleton;GO:0005886//plasma membrane;GO:0009898//cytoplasmic side of plasma membrane;GO:0016020//membrane	GO:0001784//phosphotyrosine residue binding;GO:0004721//phosphoprotein phosphatase activity;GO:0004725//protein tyrosine phosphatase activity;GO:0005515//protein binding;GO:0008092//cytoskeletal protein binding;GO:0016787//hydrolase activity;GO:0016791//phosphatase activity;GO:0017080//sodium channel regulator activity;GO:0051117//ATPase binding	GO:0000165//MAPK cascade;GO:0006470//protein dephosphorylation;GO:0016311//dephosphorylation;GO:0035335//peptidyl-tyrosine dephosphorylation;GO:0042059//negative regulation of epidermal growth factor receptor signaling pathway;GO:0045930//negative regulation of mitotic cell cycle;GO:0051045//negative regulation of membrane protein ectodomain proteolysis;GO:0097421//liver regeneration;GO:0098902//…	--
ENST00000262676	TTC39A	tetratricopeptide repeat domain 39A [Source:HGNC Symbol;Acc:HGNC:18657]	-	-	-	-	GO:0005813//centrosome	GO:0003674//molecular_function;GO:0005515//protein binding	GO:0008150//biological_process	--
ENST00000263063	MTPAP	mitochondrial poly(A) polymerase [Source:HGNC Symbol;Acc:HGNC:25532]	-	-	-	-	GO:0005654//nucleoplasm;GO:0005737//cytoplasm;GO:0005739//mitochondrion;GO:0043231//intracellular membrane-bounded organelle	GO:0000166//nucleotide binding;GO:0000287//magnesium ion binding;GO:0002134//UTP binding;GO:0003723//RNA binding;GO:0004652//polynucleotide adenylyltransferase activity;GO:0005515//protein binding;GO:0005524//ATP binding;GO:0016740//transferase activity;GO:0016779//nucleotidyltransferase activity;GO:0030145//manganese ion binding;GO:0042802//identical protein binding;GO:0042803//protein homodimer…	GO:0006378//mRNA polyadenylation;GO:0006397//mRNA processing;GO:0031123//RNA 3'-end processing;GO:0071044//histone mRNA catabolic process	--
ENST00000263277	EHD2	EH domain containing 2 [Source:HGNC Symbol;Acc:HGNC:3243]	Cellular Processes	Transport and catabolism	ko04144//Endocytosis	K12469	GO:0005634//nucleus;GO:0005737//cytoplasm;GO:0005768//endosome;GO:0005769//early endosome;GO:0005829//cytosol;GO:0005886//plasma membrane;GO:0005901//caveola;GO:0010008//endosome membrane;GO:0015630//microtubule cytoskeleton;GO:0016020//membrane;GO:0019898//extrinsic component of membrane;GO:0030139//endocytic vesicle;GO:0043231//intracellular membrane-bounded organelle;GO:0045171//intercellular …	GO:0000166//nucleotide binding;GO:0003676//nucleic acid binding;GO:0005509//calcium ion binding;GO:0005515//protein binding;GO:0005524//ATP binding;GO:0005525//GTP binding;GO:0016787//hydrolase activity;GO:0019904//protein domain specific binding;GO:0042802//identical protein binding;GO:0046872//metal ion binding	GO:0006897//endocytosis;GO:0016197//endosomal transport;GO:0030036//actin cytoskeleton organization;GO:0030866//cortical actin cytoskeleton organization;GO:0032456//endocytic recycling;GO:0060271//cilium assembly;GO:0072659//protein localization to plasma membrane;GO:0097320//plasma membrane tubulation;GO:1901741//positive regulation of myoblast fusion;GO:2001137//positive regulation of endocytic…	--
ENST00000263440	ALG6	ALG6 alpha-1,3-glucosyltransferase [Source:HGNC Symbol;Acc:HGNC:23157]	Metabolism;Metabolism	Global and overview maps;Glycan biosynthesis and metabolism	ko01100//Metabolic pathways;ko00510//N-Glycan biosynthesis	K03848;K03848	GO:0005783//endoplasmic reticulum;GO:0005789//endoplasmic reticulum membrane;GO:0016020//membrane;GO:0016021//integral component of membrane	GO:0004583//dolichyl-phosphate-glucose-glycolipid alpha-glucosyltransferase activity;GO:0016740//transferase activity;GO:0016757//glycosyltransferase activity;GO:0016758//hexosyltransferase activity;GO:0042281//dolichyl pyrophosphate Man9GlcNAc2 alpha-1,3-glucosyltransferase activity;GO:0046527//glucosyltransferase activity	GO:0006486//protein glycosylation;GO:0006487//protein N-linked glycosylation;GO:0006488//dolichol-linked oligosaccharide biosynthetic process;GO:0006490//oligosaccharide-lipid intermediate biosynthetic process	--
ENST00000263577	CDON	cell adhesion associated, oncogene regulated [Source:HGNC Symbol;Acc:HGNC:17104]	Environmental Information Processing	Signal transduction	ko04340//Hedgehog signaling pathway	K20033	GO:0005886//plasma membrane;GO:0005887//integral component of plasma membrane;GO:0016020//membrane;GO:0016021//integral component of membrane;GO:0062023//collagen-containing extracellular matrix	GO:0005515//protein binding	GO:0001708//cell fate specification;GO:0001934//positive regulation of protein phosphorylation;GO:0002088//lens development in camera-type eye;GO:0007155//cell adhesion;GO:0007224//smoothened signaling pathway;GO:0007399//nervous system development;GO:0007520//myoblast fusion;GO:0009952//anterior/posterior pattern specification;GO:0010172//embryonic body morphogenesis;GO:0014816//skeletal muscle …	--
ENST00000263630	CCDC88A	coiled-coil domain containing 88A [Source:HGNC Symbol;Acc:HGNC:25523]	-	-	-	-	GO:0005737//cytoplasm;GO:0005783//endoplasmic reticulum;GO:0005794//Golgi apparatus;GO:0005813//centrosome;GO:0005814//centriole;GO:0005829//cytosol;GO:0005856//cytoskeleton;GO:0005886//plasma membrane;GO:0016020//membrane;GO:0030027//lamellipodium;GO:0031410//cytoplasmic vesicle;GO:0036064//ciliary basal body;GO:0042995//cell projection	GO:0001965//G-protein alpha-subunit binding;GO:0003779//actin binding;GO:0005080//protein kinase C binding;GO:0005085//guanyl-nucleotide exchange factor activity;GO:0005092//GDP-dissociation inhibitor activity;GO:0005154//epidermal growth factor receptor binding;GO:0005158//insulin receptor binding;GO:0005515//protein binding;GO:0008017//microtubule binding;GO:0035091//phosphatidylinositol bindin…	GO:0001932//regulation of protein phosphorylation;GO:0006260//DNA replication;GO:0006275//regulation of DNA replication;GO:0007264//small GTPase mediated signal transduction;GO:0007399//nervous system development;GO:0010975//regulation of neuron projection development;GO:0016055//Wnt signaling pathway;GO:0016477//cell migration;GO:0030030//cell projection organization;GO:0030032//lamellipodium as…	TF_bZIP
ENST00000263635	TANC1	tetratricopeptide repeat, ankyrin repeat and coiled-coil containing 1 [Source:HGNC Symbol;Acc:HGNC:29364]	-	-	-	-	GO:0014069//postsynaptic density;GO:0030054//cell junction;GO:0030425//dendrite;GO:0043025//neuronal cell body;GO:0043679//axon terminus;GO:0045202//synapse	GO:0005515//protein binding	GO:0007520//myoblast fusion;GO:0008542//visual learning;GO:0097062//dendritic spine maintenance	--
ENST00000263967	PIK3CA	phosphatidylinositol-4,5-bisphosphate 3-kinase catalytic subunit alpha [Source:HGNC Symbol;Acc:HGNC:8975]	Metabolism;Human Diseases;Human Diseases;Human Diseases;Human Diseases;Environmental Information Processing;Human Diseases;Human Diseases;Human Diseases;Human Diseases;Cellular Processes;Human Diseases;Human Diseases;Human Diseases;Human Diseases;Environmental Information Processing;Environmental Information Processing;Human Diseases;Human Diseases;Environmental Information Processing;Human Disea…	Global and overview maps;Cancer: overview;Infectious disease: viral;Neurodegenerative disease;Infectious disease: viral;Signal transduction;Infectious disease: bacterial;Infectious disease: bacterial;Neurodegenerative disease;Infectious disease: viral;Cellular community - eukaryotes;Infectious disease: viral;Cancer: overview;Cardiovascular disease;Infectious disease: viral;Signal transduction;Sig…	ko01100//Metabolic pathways;ko05200//Pathways in cancer;ko05168//Herpes simplex virus 1 infection;ko05010//Alzheimer disease;ko05165//Human papillomavirus infection;ko04151//PI3K-Akt signaling pathway;ko05131//Shigellosis;ko05132//Salmonella infection;ko05020//Prion disease;ko05163//Human cytomegalovirus infection;ko04510//Focal adhesion;ko05171//Coronavirus disease - COVID-19;ko05205//Proteoglyc…	K00922;K00922;K00922;K00922;K00922;K00922;K00922;K00922;K00922;K00922;K00922;K00922;K00922;K00922;K00922;K00922;K00922;K00922;K00922;K00922;K00922;K00922;K00922;K00922;K00922;K00922;K00922;K00922;K00922;K00922;K00922;K00922;K00922;K00922;K00922;K00922;K00922;K00922;K00922;K00922;K00922;K00922;K00922;K00922;K00922;K00922;K00922;K00922;K00922;K00922;K00922;K00922;K00922;K00922;K00922;K00922;K00922;…	GO:0005737//cytoplasm;GO:0005829//cytosol;GO:0005886//plasma membrane;GO:0005942//phosphatidylinositol 3-kinase complex;GO:0005943//phosphatidylinositol 3-kinase complex, class IA;GO:0005944//phosphatidylinositol 3-kinase complex, class IB;GO:0014704//intercalated disc;GO:0016020//membrane;GO:0030027//lamellipodium;GO:0048471//perinuclear region of cytoplasm	GO:0000166//nucleotide binding;GO:0004674//protein serine/threonine kinase activity;GO:0004712//protein serine/threonine/tyrosine kinase activity;GO:0005515//protein binding;GO:0005524//ATP binding;GO:0016301//kinase activity;GO:0016303//1-phosphatidylinositol-3-kinase activity;GO:0016740//transferase activity;GO:0030295//protein kinase activator activity;GO:0035004//phosphatidylinositol 3-kinase…	GO:0001525//angiogenesis;GO:0001889//liver development;GO:0001932//regulation of protein phosphorylation;GO:0001944//vasculature development;GO:0006006//glucose metabolic process;GO:0006468//protein phosphorylation;GO:0006629//lipid metabolic process;GO:0006661//phosphatidylinositol biosynthetic process;GO:0006909//phagocytosis;GO:0007173//epidermal growth factor receptor signaling pathway;GO:001…	--
ENST00000264065	DNAJC10	DnaJ heat shock protein family (Hsp40) member C10 [Source:HGNC Symbol;Acc:HGNC:24637]	Genetic Information Processing	Folding, sorting and degradation	ko04141//Protein processing in endoplasmic reticulum	K09530	GO:0005783//endoplasmic reticulum;GO:0005788//endoplasmic reticulum lumen;GO:0016020//membrane;GO:0016021//integral component of membrane;GO:0034663//endoplasmic reticulum chaperone complex	GO:0001671//ATPase activator activity;GO:0005515//protein binding;GO:0015035//protein-disulfide reductase activity;GO:0015036//disulfide oxidoreductase activity;GO:0016491//oxidoreductase activity;GO:0016671//oxidoreductase activity, acting on a sulfur group of donors, disulfide as acceptor;GO:0030544//Hsp70 protein binding;GO:0051087//chaperone binding;GO:0051117//ATPase binding;GO:0051787//misf…	GO:0001933//negative regulation of protein phosphorylation;GO:0030433//ubiquitin-dependent ERAD pathway;GO:0032781//positive regulation of ATPase activity;GO:0034975//protein folding in endoplasmic reticulum;GO:0034976//response to endoplasmic reticulum stress;GO:0070059//intrinsic apoptotic signaling pathway in response to endoplasmic reticulum stress	--
ENST00000264235	GSK3B	glycogen synthase kinase 3 beta [Source:HGNC Symbol;Acc:HGNC:4617]	Human Diseases;Human Diseases;Human Diseases;Human Diseases;Environmental Information Processing;Human Diseases;Human Diseases;Human Diseases;Cellular Processes;Human Diseases;Human Diseases;Human Diseases;Human Diseases;Organismal Systems;Organismal Systems;Organismal Systems;Human Diseases;Human Diseases;Human Diseases;Human Diseases;Human Diseases;Environmental Information Processing;Environme…	Cancer: overview;Neurodegenerative disease;Neurodegenerative disease;Infectious disease: viral;Signal transduction;Infectious disease: bacterial;Neurodegenerative disease;Infectious disease: viral;Cellular community - eukaryotes;Cardiovascular disease;Infectious disease: viral;Cardiovascular disease;Infectious disease: bacterial;Development and regeneration;Nervous system;Immune system;Infectious…	ko05200//Pathways in cancer;ko05022//Pathways of neurodegeneration - multiple diseases;ko05010//Alzheimer disease;ko05165//Human papillomavirus infection;ko04151//PI3K-Akt signaling pathway;ko05131//Shigellosis;ko05020//Prion disease;ko05163//Human cytomegalovirus infection;ko04510//Focal adhesion;ko05417//Lipid and atherosclerosis;ko05167//Kaposi sarcoma-associated herpesvirus infection;ko05415/…	K03083;K03083;K03083;K03083;K03083;K03083;K03083;K03083;K03083;K03083;K03083;K03083;K03083;K03083;K03083;K03083;K03083;K03083;K03083;K03083;K03083;K03083;K03083;K03083;K03083;K03083;K03083;K03083;K03083;K03083;K03083;K03083;K03083;K03083;K03083;K03083;K03083;K03083;K03083;K03083;K03083;K03083;K03083;K03083;K03083;K03083	GO:0005634//nucleus;GO:0005654//nucleoplasm;GO:0005737//cytoplasm;GO:0005739//mitochondrion;GO:0005813//centrosome;GO:0005829//cytosol;GO:0005886//plasma membrane;GO:0016020//membrane;GO:0016021//integral component of membrane;GO:0030424//axon;GO:0030425//dendrite;GO:0030877//beta-catenin destruction complex;GO:0098794//postsynapse;GO:0098978//glutamatergic synapse;GO:1990909//Wnt signalosome	GO:0000166//nucleotide binding;GO:0002020//protease binding;GO:0002039//p53 binding;GO:0004672//protein kinase activity;GO:0004674//protein serine/threonine kinase activity;GO:0004712//protein serine/threonine/tyrosine kinase activity;GO:0005515//protein binding;GO:0005524//ATP binding;GO:0008013//beta-catenin binding;GO:0016301//kinase activity;GO:0016740//transferase activity;GO:0019901//protei…	GO:0001837//epithelial to mesenchymal transition;GO:0001954//positive regulation of cell-matrix adhesion;GO:0005975//carbohydrate metabolic process;GO:0005977//glycogen metabolic process;GO:0006468//protein phosphorylation;GO:0006983//ER overload response;GO:0007165//signal transduction;GO:0007212//dopamine receptor signaling pathway;GO:0007399//nervous system development;GO:0007623//circadian rh…	--
ENST00000264734	CLDN16	claudin 16 [Source:HGNC Symbol;Acc:HGNC:2037]	Human Diseases;Cellular Processes;Human Diseases;Organismal Systems;Environmental Information Processing	Infectious disease: bacterial;Cellular community - eukaryotes;Infectious disease: viral;Immune system;Signaling molecules and interaction	ko05130//Pathogenic Escherichia coli infection;ko04530//Tight junction;ko05160//Hepatitis C;ko04670//Leukocyte transendothelial migration;ko04514//Cell adhesion molecules	K06087;K06087;K06087;K06087;K06087	GO:0005886//plasma membrane;GO:0005923//bicellular tight junction;GO:0016020//membrane;GO:0016021//integral component of membrane;GO:0030054//cell junction	GO:0005198//structural molecule activity;GO:0005515//protein binding;GO:0015095//magnesium ion transmembrane transporter activity;GO:0042802//identical protein binding	GO:0006811//ion transport;GO:0006875//cellular metal ion homeostasis;GO:0007155//cell adhesion;GO:0010496//intercellular transport;GO:0016338//calcium-independent cell-cell adhesion via plasma membrane cell-adhesion molecules;GO:0030001//metal ion transport;GO:0070830//bicellular tight junction assembly;GO:1903830//magnesium ion transmembrane transport	--
ENST00000264790	MMRN1	multimerin 1 [Source:HGNC Symbol;Acc:HGNC:7178]	-	-	-	-	GO:0005576//extracellular region;GO:0031091//platelet alpha granule;GO:0031093//platelet alpha granule lumen;GO:0062023//collagen-containing extracellular matrix;GO:0110165//cellular anatomical entity;GO:1990972//multimerin complex	GO:0005201//extracellular matrix structural constituent;GO:0005509//calcium ion binding;GO:0005515//protein binding	GO:0007155//cell adhesion;GO:0007596//blood coagulation;GO:0033627//cell adhesion mediated by integrin;GO:0061045//negative regulation of wound healing;GO:1901731//positive regulation of platelet aggregation	--
ENST00000264951	XRN1	5'-3' exoribonuclease 1 [Source:HGNC Symbol;Acc:HGNC:30654]	Genetic Information Processing;Genetic Information Processing	Folding, sorting and degradation;Translation	ko03018//RNA degradation;ko03008//Ribosome biogenesis in eukaryotes	K12618;K12618	GO:0000932//P-body;GO:0005634//nucleus;GO:0005737//cytoplasm;GO:0005829//cytosol;GO:0005886//plasma membrane;GO:0016020//membrane;GO:0030425//dendrite;GO:0043025//neuronal cell body;GO:0045202//synapse	GO:0002151//G-quadruplex RNA binding;GO:0003676//nucleic acid binding;GO:0003677//DNA binding;GO:0003723//RNA binding;GO:0004518//nuclease activity;GO:0004527//exonuclease activity;GO:0004534//5'-3' exoribonuclease activity;GO:0005515//protein binding;GO:0008409//5'-3' exonuclease activity;GO:0016787//hydrolase activity;GO:0051880//G-quadruplex DNA binding;GO:0070034//telomerase RNA binding	GO:0000956//nuclear-transcribed mRNA catabolic process;GO:0016070//RNA metabolic process;GO:0016075//rRNA catabolic process;GO:0017148//negative regulation of translation;GO:0032211//negative regulation of telomere maintenance via telomerase;GO:0033574//response to testosterone;GO:0071028//nuclear mRNA surveillance;GO:0071044//histone mRNA catabolic process;GO:0071409//cellular response to cycloh…	--
ENST00000265171	EGF	epidermal growth factor [Source:HGNC Symbol;Acc:HGNC:3229]	Human Diseases;Human Diseases;Environmental Information Processing;Environmental Information Processing;Cellular Processes;Environmental Information Processing;Environmental Information Processing;Environmental Information Processing;Human Diseases;Cellular Processes;Human Diseases;Human Diseases;Environmental Information Processing;Environmental Information Processing;Environmental Information P…	Cancer: overview;Infectious disease: viral;Signal transduction;Signal transduction;Cellular community - eukaryotes;Signal transduction;Signal transduction;Signal transduction;Cancer: overview;Cell motility;Cancer: overview;Infectious disease: viral;Signal transduction;Signal transduction;Signal transduction;Cancer: specific types;Cancer: specific types;Cancer: specific types;Cancer: overview;Canc…	ko05200//Pathways in cancer;ko05165//Human papillomavirus infection;ko04151//PI3K-Akt signaling pathway;ko04010//MAPK signaling pathway;ko04510//Focal adhesion;ko04014//Ras signaling pathway;ko04015//Rap1 signaling pathway;ko04020//Calcium signaling pathway;ko05208//Chemical carcinogenesis - reactive oxygen species;ko04810//Regulation of actin cytoskeleton;ko05207//Chemical carcinogenesis - recep…	K04357;K04357;K04357;K04357;K04357;K04357;K04357;K04357;K04357;K04357;K04357;K04357;K04357;K04357;K04357;K04357;K04357;K04357;K04357;K04357;K04357;K04357;K04357;K04357;K04357;K04357;K04357;K04357;K04357;K04357;K04357	GO:0005576//extracellular region;GO:0005615//extracellular space;GO:0005765//lysosomal membrane;GO:0005886//plasma membrane;GO:0016020//membrane;GO:0016021//integral component of membrane;GO:0030669//clathrin-coated endocytic vesicle membrane;GO:0031093//platelet alpha granule lumen;GO:0070062//extracellular exosome	GO:0005085//guanyl-nucleotide exchange factor activity;GO:0005154//epidermal growth factor receptor binding;GO:0005509//calcium ion binding;GO:0005515//protein binding;GO:0008083//growth factor activity;GO:0030297//transmembrane receptor protein tyrosine kinase activator activity	GO:0001525//angiogenesis;GO:0001938//positive regulation of endothelial cell proliferation;GO:0002092//positive regulation of receptor internalization;GO:0007171//activation of transmembrane receptor protein tyrosine kinase activity;GO:0007173//epidermal growth factor receptor signaling pathway;GO:0008284//positive regulation of cell population proliferation;GO:0010595//positive regulation of end…	--
ENST00000265465	POLA2	DNA polymerase alpha 2, accessory subunit [Source:HGNC Symbol;Acc:HGNC:30073]	Genetic Information Processing	Replication and repair	ko03030//DNA replication	K02321	GO:0005634//nucleus;GO:0005654//nucleoplasm;GO:0005658//alpha DNA polymerase:primase complex;GO:0005829//cytosol	GO:0003674//molecular_function;GO:0003677//DNA binding;GO:0005515//protein binding	GO:0006260//DNA replication;GO:0006269//DNA replication, synthesis of RNA primer;GO:0006270//DNA replication initiation	--
ENST00000265970	PIK3C2A	phosphatidylinositol-4-phosphate 3-kinase catalytic subunit type 2 alpha [Source:HGNC Symbol;Acc:HGNC:8971]	Metabolism;Human Diseases;Environmental Information Processing;Metabolism	Global and overview maps;Infectious disease: bacterial;Signal transduction;Carbohydrate metabolism	ko01100//Metabolic pathways;ko05132//Salmonella infection;ko04070//Phosphatidylinositol signaling system;ko00562//Inositol phosphate metabolism	K00923;K00923;K00923;K00923	GO:0005634//nucleus;GO:0005654//nucleoplasm;GO:0005737//cytoplasm;GO:0005794//Golgi apparatus;GO:0005802//trans-Golgi network;GO:0005829//cytosol;GO:0005886//plasma membrane;GO:0005942//phosphatidylinositol 3-kinase complex;GO:0016020//membrane;GO:0030136//clathrin-coated vesicle;GO:0031410//cytoplasmic vesicle;GO:0031982//vesicle;GO:0043231//intracellular membrane-bounded organelle;GO:0070062//e…	GO:0000166//nucleotide binding;GO:0005524//ATP binding;GO:0016301//kinase activity;GO:0016303//1-phosphatidylinositol-3-kinase activity;GO:0016740//transferase activity;GO:0030276//clathrin binding;GO:0035004//phosphatidylinositol 3-kinase activity;GO:0035005//1-phosphatidylinositol-4-phosphate 3-kinase activity;GO:0035091//phosphatidylinositol binding;GO:0046934//phosphatidylinositol-4,5-bisphos…	GO:0006629//lipid metabolic process;GO:0006661//phosphatidylinositol biosynthetic process;GO:0006887//exocytosis;GO:0006897//endocytosis;GO:0007173//epidermal growth factor receptor signaling pathway;GO:0008286//insulin receptor signaling pathway;GO:0010508//positive regulation of autophagy;GO:0014065//phosphatidylinositol 3-kinase signaling;GO:0014829//vascular associated smooth muscle contracti…	--
ENST00000266058	SLIT1	slit guidance ligand 1 [Source:HGNC Symbol;Acc:HGNC:11085]	Organismal Systems	Development and regeneration	ko04360//Axon guidance	K06838	GO:0005576//extracellular region;GO:0005615//extracellular space	GO:0005509//calcium ion binding;GO:0005515//protein binding;GO:0008201//heparin binding;GO:0043395//heparan sulfate proteoglycan binding;GO:0048495//Roundabout binding	GO:0007097//nuclear migration;GO:0007399//nervous system development;GO:0007409//axonogenesis;GO:0007411//axon guidance;GO:0007420//brain development;GO:0008045//motor neuron axon guidance;GO:0016043//cellular component organization;GO:0021510//spinal cord development;GO:0021772//olfactory bulb development;GO:0022028//tangential migration from the subventricular zone to the olfactory bulb;GO:0022…	--
ENST00000266068	GMEB2	glucocorticoid modulatory element binding protein 2 [Source:HGNC Symbol;Acc:HGNC:4371]	-	-	-	-	GO:0000785//chromatin;GO:0005634//nucleus;GO:0005654//nucleoplasm;GO:0005737//cytoplasm;GO:0005829//cytosol	GO:0000978//RNA polymerase II cis-regulatory region sequence-specific DNA binding;GO:0000981//DNA-binding transcription factor activity, RNA polymerase II-specific;GO:0001228//DNA-binding transcription activator activity, RNA polymerase II-specific;GO:0003677//DNA binding;GO:0005515//protein binding;GO:0042802//identical protein binding;GO:0046872//metal ion binding;GO:1990837//sequence-specific …	GO:0006357//regulation of transcription by RNA polymerase II;GO:0006366//transcription by RNA polymerase II;GO:0045944//positive regulation of transcription by RNA polymerase II	SAND
ENST00000266095	PISD	phosphatidylserine decarboxylase [Source:HGNC Symbol;Acc:HGNC:8999]	Metabolism;Metabolism	Global and overview maps;Lipid metabolism	ko01100//Metabolic pathways;ko00564//Glycerophospholipid metabolism	K01613;K01613	GO:0005634//nucleus;GO:0005739//mitochondrion;GO:0005743//mitochondrial inner membrane;GO:0016020//membrane;GO:0016021//integral component of membrane;GO:0031305//integral component of mitochondrial inner membrane	GO:0004609//phosphatidylserine decarboxylase activity;GO:0005515//protein binding;GO:0016829//lyase activity;GO:0016831//carboxy-lyase activity	GO:0006629//lipid metabolic process;GO:0006646//phosphatidylethanolamine biosynthetic process;GO:0008654//phospholipid biosynthetic process;GO:0010821//regulation of mitochondrion organization;GO:0016540//protein autoprocessing;GO:0035694//mitochondrial protein catabolic process	--
ENST00000266252	RNF185	ring finger protein 185 [Source:HGNC Symbol;Acc:HGNC:26783]	Genetic Information Processing	Folding, sorting and degradation	ko04141//Protein processing in endoplasmic reticulum	K10666	GO:0005739//mitochondrion;GO:0005741//mitochondrial outer membrane;GO:0005783//endoplasmic reticulum;GO:0005789//endoplasmic reticulum membrane;GO:0016020//membrane;GO:0016021//integral component of membrane;GO:0044322//endoplasmic reticulum quality control compartment	GO:0005515//protein binding;GO:0016740//transferase activity;GO:0043130//ubiquitin binding;GO:0044390//ubiquitin-like protein conjugating enzyme binding;GO:0044877//protein-containing complex binding;GO:0046872//metal ion binding;GO:0061630//ubiquitin protein ligase activity	GO:0006511//ubiquitin-dependent protein catabolic process;GO:0006914//autophagy;GO:0016567//protein ubiquitination;GO:0030433//ubiquitin-dependent ERAD pathway;GO:0036503//ERAD pathway;GO:0044314//protein K27-linked ubiquitination;GO:0051607//defense response to virus;GO:0051865//protein autoubiquitination;GO:0055085//transmembrane transport;GO:0060340//positive regulation of type I interferon-me…	--
ENST00000266304	TEF	TEF transcription factor, PAR bZIP family member [Source:HGNC Symbol;Acc:HGNC:11722]	-	-	-	-	GO:0000785//chromatin;GO:0005634//nucleus	GO:0000978//RNA polymerase II cis-regulatory region sequence-specific DNA binding;GO:0000981//DNA-binding transcription factor activity, RNA polymerase II-specific;GO:0001228//DNA-binding transcription activator activity, RNA polymerase II-specific;GO:0003677//DNA binding;GO:0003690//double-stranded DNA binding;GO:0003700//DNA-binding transcription factor activity;GO:0005515//protein binding;GO:0…	GO:0006355//regulation of transcription, DNA-templated;GO:0006357//regulation of transcription by RNA polymerase II;GO:0045944//positive regulation of transcription by RNA polymerase II;GO:0048511//rhythmic process	TF_bZIP
ENST00000266529	ZCRB1	zinc finger CCHC-type and RNA binding motif containing 1 [Source:HGNC Symbol;Acc:HGNC:29620]	-	-	-	-	GO:0005634//nucleus;GO:0005654//nucleoplasm;GO:0005681//spliceosomal complex;GO:0005689//U12-type spliceosomal complex;GO:0005829//cytosol	GO:0003676//nucleic acid binding;GO:0003723//RNA binding;GO:0005515//protein binding;GO:0008270//zinc ion binding;GO:0046872//metal ion binding	GO:0000398//mRNA splicing, via spliceosome;GO:0006397//mRNA processing;GO:0008380//RNA splicing	--
ENST00000266659	GLIPR1	GLI pathogenesis related 1 [Source:HGNC Symbol;Acc:HGNC:17001]	-	-	-	-	GO:0005576//extracellular region;GO:0005615//extracellular space;GO:0005886//plasma membrane;GO:0016020//membrane;GO:0016021//integral component of membrane;GO:0035577//azurophil granule membrane	GO:0005515//protein binding	-	--
ENST00000266719	KERA	keratocan [Source:HGNC Symbol;Acc:HGNC:6309]	-	-	-	-	GO:0005576//extracellular region;GO:0005615//extracellular space;GO:0005796//Golgi lumen;GO:0031012//extracellular matrix;GO:0043202//lysosomal lumen	GO:0003674//molecular_function;GO:0005515//protein binding	GO:0007601//visual perception;GO:0050896//response to stimulus;GO:0061303//cornea development in camera-type eye	--
ENST00000267068	N4BP2L2	NEDD4 binding protein 2 like 2 [Source:HGNC Symbol;Acc:HGNC:26916]	-	-	-	-	GO:0005634//nucleus;GO:0016020//membrane;GO:0016021//integral component of membrane;GO:0017053//transcription repressor complex;GO:0070062//extracellular exosome	GO:0003674//molecular_function;GO:0003714//transcription corepressor activity;GO:0005515//protein binding;GO:0019899//enzyme binding	GO:0000122//negative regulation of transcription by RNA polymerase II;GO:1902035//positive regulation of hematopoietic stem cell proliferation;GO:1902037//negative regulation of hematopoietic stem cell differentiation	--
ENST00000267622	TRIP11	thyroid hormone receptor interactor 11 [Source:HGNC Symbol;Acc:HGNC:12305]	-	-	-	-	GO:0000139//Golgi membrane;GO:0002079//inner acrosomal membrane;GO:0002080//acrosomal membrane;GO:0002081//outer acrosomal membrane;GO:0005654//nucleoplasm;GO:0005737//cytoplasm;GO:0005793//endoplasmic reticulum-Golgi intermediate compartment;GO:0005794//Golgi apparatus;GO:0005801//cis-Golgi network;GO:0005856//cytoskeleton;GO:0016020//membrane;GO:0016607//nuclear speck;GO:0030133//transport vesi…	GO:0003713//transcription coactivator activity;GO:0005515//protein binding;GO:0031267//small GTPase binding	GO:0003281//ventricular septum development;GO:0003413//chondrocyte differentiation involved in endochondral bone morphogenesis;GO:0006366//transcription by RNA polymerase II;GO:0006486//protein glycosylation;GO:0006888//endoplasmic reticulum to Golgi vesicle-mediated transport;GO:0007030//Golgi organization;GO:0045893//positive regulation of transcription, DNA-templated;GO:0051216//cartilage deve…	--
ENST00000267890	TTBK2	tau tubulin kinase 2 [Source:HGNC Symbol;Acc:HGNC:19141]	-	-	-	-	GO:0005615//extracellular space;GO:0005634//nucleus;GO:0005737//cytoplasm;GO:0005814//centriole;GO:0005829//cytosol;GO:0005856//cytoskeleton;GO:0005929//cilium;GO:0035869//ciliary transition zone;GO:0036064//ciliary basal body;GO:0042995//cell projection	GO:0000166//nucleotide binding;GO:0004672//protein kinase activity;GO:0004674//protein serine/threonine kinase activity;GO:0004712//protein serine/threonine/tyrosine kinase activity;GO:0005515//protein binding;GO:0005524//ATP binding;GO:0016301//kinase activity;GO:0016740//transferase activity;GO:0019894//kinesin binding;GO:0048156//tau protein binding;GO:0050321//tau-protein kinase activity;GO:0…	GO:0000226//microtubule cytoskeleton organization;GO:0006468//protein phosphorylation;GO:0007026//negative regulation of microtubule depolymerization;GO:0007165//signal transduction;GO:0007224//smoothened signaling pathway;GO:0016310//phosphorylation;GO:0018105//peptidyl-serine phosphorylation;GO:0021549//cerebellum development;GO:0021681//cerebellar granular layer development;GO:0021935//cerebel…	--
ENST00000268049	USP3	ubiquitin specific peptidase 3 [Source:HGNC Symbol;Acc:HGNC:12626]	-	-	-	-	GO:0000785//chromatin;GO:0005634//nucleus;GO:0005654//nucleoplasm;GO:0005737//cytoplasm;GO:0036464//cytoplasmic ribonucleoprotein granule;GO:0090543//Flemming body	GO:0004843//thiol-dependent deubiquitinase;GO:0008233//peptidase activity;GO:0008234//cysteine-type peptidase activity;GO:0008270//zinc ion binding;GO:0016787//hydrolase activity;GO:0042393//histone binding;GO:0046872//metal ion binding	GO:0000278//mitotic cell cycle;GO:0006281//DNA repair;GO:0006325//chromatin organization;GO:0006508//proteolysis;GO:0006511//ubiquitin-dependent protein catabolic process;GO:0006974//cellular response to DNA damage stimulus;GO:0007049//cell cycle;GO:0016578//histone deubiquitination;GO:0016579//protein deubiquitination;GO:0031647//regulation of protein stability	--
ENST00000269142	TAF4B	TATA-box binding protein associated factor 4b [Source:HGNC Symbol;Acc:HGNC:11538]	Human Diseases;Genetic Information Processing	Neurodegenerative disease;Transcription	ko05016//Huntington disease;ko03022//Basal transcription factors	K03129;K03129	GO:0001650//fibrillar center;GO:0005634//nucleus;GO:0005654//nucleoplasm;GO:0005669//transcription factor TFIID complex;GO:0005737//cytoplasm	GO:0003677//DNA binding;GO:0016251//RNA polymerase II general transcription initiation factor activity;GO:0046982//protein heterodimerization activity;GO:0051059//NF-kappaB binding	GO:0006351//transcription, DNA-templated;GO:0006352//DNA-templated transcription, initiation;GO:0006367//transcription initiation from RNA polymerase II promoter;GO:0006468//protein phosphorylation;GO:0007283//spermatogenesis;GO:0030154//cell differentiation;GO:0042789//mRNA transcription by RNA polymerase II;GO:0048477//oogenesis;GO:0051123//RNA polymerase II preinitiation complex assembly;GO:00…	--
ENST00000270357	RNPEPL1	arginyl aminopeptidase like 1 [Source:HGNC Symbol;Acc:HGNC:10079]	-	-	-	-	-	GO:0004177//aminopeptidase activity;GO:0008233//peptidase activity;GO:0008237//metallopeptidase activity;GO:0008270//zinc ion binding;GO:0016787//hydrolase activity;GO:0046872//metal ion binding;GO:0070006//metalloaminopeptidase activity	GO:0006508//proteolysis	--
ENST00000271411	POU2F1	POU class 2 homeobox 1 [Source:HGNC Symbol;Acc:HGNC:9212]	Human Diseases;Human Diseases	Infectious disease: viral;Cardiovascular disease	ko05168//Herpes simplex virus 1 infection;ko05417//Lipid and atherosclerosis	K09364;K09364	GO:0000785//chromatin;GO:0005634//nucleus;GO:0005654//nucleoplasm;GO:0005783//endoplasmic reticulum;GO:0043231//intracellular membrane-bounded organelle;GO:0090575//RNA polymerase II transcription regulator complex	GO:0000978//RNA polymerase II cis-regulatory region sequence-specific DNA binding;GO:0000979//RNA polymerase II core promoter sequence-specific DNA binding;GO:0000981//DNA-binding transcription factor activity, RNA polymerase II-specific;GO:0003677//DNA binding;GO:0003700//DNA-binding transcription factor activity;GO:0005515//protein binding;GO:0042802//identical protein binding;GO:0043565//seque…	GO:0006355//regulation of transcription, DNA-templated;GO:0006357//regulation of transcription by RNA polymerase II;GO:0045892//negative regulation of transcription, DNA-templated;GO:0045944//positive regulation of transcription by RNA polymerase II	Pou
ENST00000272164	WNT9A	Wnt family member 9A [Source:HGNC Symbol;Acc:HGNC:12778]	Human Diseases;Human Diseases;Human Diseases;Human Diseases;Human Diseases;Human Diseases;Environmental Information Processing;Environmental Information Processing;Human Diseases;Environmental Information Processing;Human Diseases;Cellular Processes;Human Diseases;Organismal Systems;Human Diseases	Cancer: overview;Neurodegenerative disease;Neurodegenerative disease;Infectious disease: viral;Cancer: overview;Cancer: specific types;Signal transduction;Signal transduction;Endocrine and metabolic disease;Signal transduction;Cancer: specific types;Cellular community - eukaryotes;Cancer: specific types;Endocrine system;Cancer: specific types	ko05200//Pathways in cancer;ko05022//Pathways of neurodegeneration - multiple diseases;ko05010//Alzheimer disease;ko05165//Human papillomavirus infection;ko05205//Proteoglycans in cancer;ko05225//Hepatocellular carcinoma;ko04310//Wnt signaling pathway;ko04150//mTOR signaling pathway;ko04934//Cushing syndrome;ko04390//Hippo signaling pathway;ko05226//Gastric cancer;ko04550//Signaling pathways regu…	K01064;K01064;K01064;K01064;K01064;K01064;K01064;K01064;K01064;K01064;K01064;K01064;K01064;K01064;K01064	GO:0005576//extracellular region;GO:0005615//extracellular space	GO:0005102//signaling receptor binding;GO:0005109//frizzled binding;GO:0005125//cytokine activity;GO:0005515//protein binding;GO:0048018//receptor ligand activity	GO:0007275//multicellular organism development;GO:0008285//negative regulation of cell population proliferation;GO:0016055//Wnt signaling pathway;GO:0030182//neuron differentiation;GO:0032331//negative regulation of chondrocyte differentiation;GO:0045165//cell fate commitment;GO:0060070//canonical Wnt signaling pathway;GO:0061072//iris morphogenesis;GO:0061303//cornea development in camera-type e…	--
ENST00000272746	WIPF1	WAS/WASL interacting protein family member 1 [Source:HGNC Symbol;Acc:HGNC:12736]	Cellular Processes;Human Diseases;Human Diseases	Transport and catabolism;Infectious disease: bacterial;Infectious disease: bacterial	ko04144//Endocytosis;ko05130//Pathogenic Escherichia coli infection;ko05135//Yersinia infection	K19475;K19475;K19475	GO:0001726//ruffle;GO:0005737//cytoplasm;GO:0005829//cytosol;GO:0005856//cytoskeleton;GO:0005884//actin filament;GO:0015629//actin cytoskeleton;GO:0031410//cytoplasmic vesicle;GO:0042995//cell projection	GO:0003779//actin binding;GO:0005515//protein binding;GO:0005522//profilin binding;GO:0017124//SH3 domain binding	GO:0008154//actin polymerization or depolymerization;GO:0030029//actin filament-based process;GO:0030048//actin filament-based movement;GO:0051707//response to other organism;GO:0065003//protein-containing complex assembly	--
ENST00000274496	YIPF5	Yip1 domain family member 5 [Source:HGNC Symbol;Acc:HGNC:24877]	-	-	-	-	GO:0005654//nucleoplasm;GO:0005737//cytoplasm;GO:0005783//endoplasmic reticulum;GO:0005789//endoplasmic reticulum membrane;GO:0005794//Golgi apparatus;GO:0005802//trans-Golgi network;GO:0016020//membrane;GO:0016021//integral component of membrane;GO:0030134//COPII-coated ER to Golgi transport vesicle;GO:0031410//cytoplasmic vesicle;GO:0042175//nuclear outer membrane-endoplasmic reticulum membrane…	GO:0005515//protein binding	GO:0006888//endoplasmic reticulum to Golgi vesicle-mediated transport;GO:0015031//protein transport;GO:0016192//vesicle-mediated transport;GO:0030070//insulin processing;GO:0048280//vesicle fusion with Golgi apparatus;GO:0060628//regulation of ER to Golgi vesicle-mediated transport	--
ENST00000274547	GABRB2	gamma-aminobutyric acid type A receptor subunit beta2 [Source:HGNC Symbol;Acc:HGNC:4082]	Environmental Information Processing;Organismal Systems;Organismal Systems;Human Diseases;Organismal Systems;Human Diseases	Signaling molecules and interaction;Nervous system;Nervous system;Substance dependence;Nervous system;Substance dependence	ko04080//Neuroactive ligand-receptor interaction;ko04723//Retrograde endocannabinoid signaling;ko04726//Serotonergic synapse;ko05032//Morphine addiction;ko04727//GABAergic synapse;ko05033//Nicotine addiction	K05181;K05181;K05181;K05181;K05181;K05181	GO:0005829//cytosol;GO:0005886//plasma membrane;GO:0005887//integral component of plasma membrane;GO:0016020//membrane;GO:0016021//integral component of membrane;GO:0030054//cell junction;GO:0030659//cytoplasmic vesicle membrane;GO:0031410//cytoplasmic vesicle;GO:0034707//chloride channel complex;GO:0043005//neuron projection;GO:0045202//synapse;GO:0045211//postsynaptic membrane;GO:0070062//extra…	GO:0004888//transmembrane signaling receptor activity;GO:0004890//GABA-A receptor activity;GO:0005216//ion channel activity;GO:0005230//extracellular ligand-gated ion channel activity;GO:0005237//inhibitory extracellular ligand-gated ion channel activity;GO:0005254//chloride channel activity;GO:0016917//GABA receptor activity;GO:0022851//GABA-gated chloride ion channel activity;GO:0030594//neurot…	GO:0006811//ion transport;GO:0006821//chloride transport;GO:0007165//signal transduction;GO:0007214//gamma-aminobutyric acid signaling pathway;GO:0007267//cell-cell signaling;GO:0007268//chemical synaptic transmission;GO:0007605//sensory perception of sound;GO:0034220//ion transmembrane transport;GO:0042391//regulation of membrane potential;GO:0043523//regulation of neuron apoptotic process;GO:00…	--
ENST00000274849	ABT1	activator of basal transcription 1 [Source:HGNC Symbol;Acc:HGNC:17369]	-	-	-	-	GO:0005634//nucleus;GO:0005667//transcription regulator complex;GO:0005730//nucleolus	GO:0003676//nucleic acid binding;GO:0003677//DNA binding;GO:0003713//transcription coactivator activity;GO:0003723//RNA binding;GO:0005515//protein binding	GO:0000447//endonucleolytic cleavage in ITS1 to separate SSU-rRNA from 5.8S rRNA and LSU-rRNA from tricistronic rRNA transcript (SSU-rRNA, 5.8S rRNA, LSU-rRNA);GO:0000472//endonucleolytic cleavage to generate mature 5'-end of SSU-rRNA from (SSU-rRNA, 5.8S rRNA, LSU-rRNA);GO:0000480//endonucleolytic cleavage in 5'-ETS of tricistronic rRNA transcript (SSU-rRNA, 5.8S rRNA, LSU-rRNA);GO:0006357//regu…	--
ENST00000275162	CLVS2	clavesin 2 [Source:HGNC Symbol;Acc:HGNC:23046]	-	-	-	-	GO:0005768//endosome;GO:0005794//Golgi apparatus;GO:0005802//trans-Golgi network;GO:0016020//membrane;GO:0030136//clathrin-coated vesicle;GO:0031410//cytoplasmic vesicle;GO:0031901//early endosome membrane;GO:0032588//trans-Golgi network membrane	GO:0005515//protein binding;GO:0008289//lipid binding;GO:0080025//phosphatidylinositol-3,5-bisphosphate binding;GO:1902936//phosphatidylinositol bisphosphate binding	GO:0007040//lysosome organization	--
ENST00000276282	MFHAS1	multifunctional ROCO family signaling regulator 1 [Source:HGNC Symbol;Acc:HGNC:16982]	-	-	-	-	GO:0005737//cytoplasm	GO:0000166//nucleotide binding;GO:0005515//protein binding;GO:0005525//GTP binding;GO:0031625//ubiquitin protein ligase binding;GO:0051721//protein phosphatase 2A binding	GO:0002376//immune system process;GO:0006952//defense response;GO:0006954//inflammatory response;GO:0009968//negative regulation of signal transduction;GO:0030218//erythrocyte differentiation;GO:0034121//regulation of toll-like receptor signaling pathway;GO:0034136//negative regulation of toll-like receptor 2 signaling pathway;GO:0034137//positive regulation of toll-like receptor 2 signaling path…	--
ENST00000277540	DPH7	diphthamide biosynthesis 7 [Source:HGNC Symbol;Acc:HGNC:25199]	-	-	-	-	-	GO:0005515//protein binding;GO:0016787//hydrolase activity;GO:0061685//diphthine methylesterase activity	GO:0017183//peptidyl-diphthamide biosynthetic process from peptidyl-histidine	--
ENST00000277865	GLUD1	glutamate dehydrogenase 1 [Source:HGNC Symbol;Acc:HGNC:4335]	Metabolism;Cellular Processes;Metabolism;Metabolism;Metabolism;Organismal Systems;Metabolism	Global and overview maps;Cell growth and death;Global and overview maps;Amino acid metabolism;Amino acid metabolism;Excretory system;Energy metabolism	ko01100//Metabolic pathways;ko04217//Necroptosis;ko01200//Carbon metabolism;ko00250//Alanine, aspartate and glutamate metabolism;ko00220//Arginine biosynthesis;ko04964//Proximal tubule bicarbonate reclamation;ko00910//Nitrogen metabolism	K00261;K00261;K00261;K00261;K00261;K00261;K00261	GO:0005737//cytoplasm;GO:0005739//mitochondrion;GO:0005759//mitochondrial matrix;GO:0005783//endoplasmic reticulum	GO:0000166//nucleotide binding;GO:0004352//glutamate dehydrogenase (NAD+) activity;GO:0004353//glutamate dehydrogenase [NAD(P)+] activity;GO:0004354//glutamate dehydrogenase (NADP+) activity;GO:0005515//protein binding;GO:0005524//ATP binding;GO:0005525//GTP binding;GO:0016491//oxidoreductase activity;GO:0016639//oxidoreductase activity, acting on the CH-NH2 group of donors, NAD or NADP as accept…	GO:0006520//cellular amino acid metabolic process;GO:0006537//glutamate biosynthetic process;GO:0006538//glutamate catabolic process;GO:0006541//glutamine metabolic process;GO:0021762//substantia nigra development;GO:0032024//positive regulation of insulin secretion;GO:0072350//tricarboxylic acid metabolic process	--
ENST00000278505	ENDOD1	endonuclease domain containing 1 [Source:HGNC Symbol;Acc:HGNC:29129]	-	-	-	-	GO:0005576//extracellular region;GO:0005829//cytosol;GO:0016020//membrane;GO:0070062//extracellular exosome	GO:0003676//nucleic acid binding;GO:0004518//nuclease activity;GO:0004519//endonuclease activity;GO:0005515//protein binding;GO:0016787//hydrolase activity;GO:0046872//metal ion binding	GO:0090305//nucleic acid phosphodiester bond hydrolysis	--
ENST00000278927	ESAM	endothelial cell adhesion molecule [Source:HGNC Symbol;Acc:HGNC:17474]	Organismal Systems;Environmental Information Processing	Immune system;Signaling molecules and interaction	ko04670//Leukocyte transendothelial migration;ko04514//Cell adhesion molecules	K06787;K06787	GO:0005886//plasma membrane;GO:0005911//cell-cell junction;GO:0005912//adherens junction;GO:0005923//bicellular tight junction;GO:0016020//membrane;GO:0016021//integral component of membrane;GO:0030054//cell junction;GO:0032991//protein-containing complex	GO:0005515//protein binding;GO:0098632//cell-cell adhesion mediator activity	GO:0007155//cell adhesion;GO:0007156//homophilic cell adhesion via plasma membrane adhesion molecules;GO:0030833//regulation of actin filament polymerization;GO:0034613//cellular protein localization;GO:0035633//maintenance of blood-brain barrier;GO:0070830//bicellular tight junction assembly;GO:0098609//cell-cell adhesion;GO:2000249//regulation of actin cytoskeleton reorganization	--
ENST00000279147	LTO1	LTO1 maturation factor of ABCE1 [Source:HGNC Symbol;Acc:HGNC:17589]	-	-	-	-	GO:0005575//cellular_component;GO:0005634//nucleus	GO:0005515//protein binding	GO:0000723//telomere maintenance;GO:0006413//translational initiation;GO:0042273//ribosomal large subunit biogenesis;GO:0106035//protein maturation by [4Fe-4S] cluster transfer	--
ENST00000280527	CRIM1	cysteine rich transmembrane BMP regulator 1 [Source:HGNC Symbol;Acc:HGNC:2359]	-	-	-	-	GO:0005576//extracellular region;GO:0005886//plasma membrane;GO:0016020//membrane;GO:0016021//integral component of membrane	GO:0004857//enzyme inhibitor activity;GO:0004867//serine-type endopeptidase inhibitor activity;GO:0005010//insulin-like growth factor-activated receptor activity;GO:0005515//protein binding;GO:0005520//insulin-like growth factor binding;GO:0030165//PDZ domain binding	GO:0001558//regulation of cell growth;GO:0007399//nervous system development;GO:0010951//negative regulation of endopeptidase activity;GO:0030514//negative regulation of BMP signaling pathway;GO:0043086//negative regulation of catalytic activity;GO:0045668//negative regulation of osteoblast differentiation;GO:0048009//insulin-like growth factor receptor signaling pathway	--
ENST00000280979	AKAP6	A-kinase anchoring protein 6 [Source:HGNC Symbol;Acc:HGNC:376]	-	-	-	-	GO:0005634//nucleus;GO:0005635//nuclear envelope;GO:0005737//cytoplasm;GO:0005901//caveola;GO:0014701//junctional sarcoplasmic reticulum membrane;GO:0014704//intercalated disc;GO:0016020//membrane;GO:0016529//sarcoplasmic reticulum;GO:0030315//T-tubule;GO:0031965//nuclear membrane;GO:0034704//calcium channel complex;GO:0048471//perinuclear region of cytoplasm	GO:0005515//protein binding;GO:0008179//adenylate cyclase binding;GO:0034237//protein kinase A regulatory subunit binding;GO:0043495//protein-membrane adaptor activity;GO:0044325//transmembrane transporter binding;GO:0051018//protein kinase A binding;GO:0060090//molecular adaptor activity	GO:0001508//action potential;GO:0006605//protein targeting;GO:0010738//regulation of protein kinase A signaling;GO:0010880//regulation of release of sequestered calcium ion into cytosol by sarcoplasmic reticulum;GO:0019933//cAMP-mediated signaling;GO:0030307//positive regulation of cell growth;GO:0051281//positive regulation of release of sequestered calcium ion into cytosol;GO:0060306//regulatio…	--
ENST00000281282	CGNL1	cingulin like 1 [Source:HGNC Symbol;Acc:HGNC:25931]	Cellular Processes	Cellular community - eukaryotes	ko04530//Tight junction	K21110	GO:0005923//bicellular tight junction;GO:0016459//myosin complex;GO:0030054//cell junction;GO:0032991//protein-containing complex	GO:0005515//protein binding	GO:0007015//actin filament organization;GO:0051058//negative regulation of small GTPase mediated signal transduction;GO:0051497//negative regulation of stress fiber assembly;GO:0150105//protein localization to cell-cell junction	--
ENST00000282397	FLT1	fms related receptor tyrosine kinase 1 [Source:HGNC Symbol;Acc:HGNC:3763]	Environmental Information Processing;Environmental Information Processing;Cellular Processes;Environmental Information Processing;Environmental Information Processing;Environmental Information Processing;Human Diseases;Environmental Information Processing;Human Diseases	Signal transduction;Signal transduction;Cellular community - eukaryotes;Signal transduction;Signal transduction;Signal transduction;Cancer: overview;Signal transduction;Immune disease	ko04151//PI3K-Akt signaling pathway;ko04010//MAPK signaling pathway;ko04510//Focal adhesion;ko04014//Ras signaling pathway;ko04015//Rap1 signaling pathway;ko04020//Calcium signaling pathway;ko05202//Transcriptional misregulation in cancer;ko04066//HIF-1 signaling pathway;ko05323//Rheumatoid arthritis	K05096;K05096;K05096;K05096;K05096;K05096;K05096;K05096;K05096	GO:0005576//extracellular region;GO:0005615//extracellular space;GO:0005737//cytoplasm;GO:0005768//endosome;GO:0005886//plasma membrane;GO:0005887//integral component of plasma membrane;GO:0005925//focal adhesion;GO:0015629//actin cytoskeleton;GO:0016020//membrane;GO:0016021//integral component of membrane;GO:0043235//receptor complex	GO:0000166//nucleotide binding;GO:0004672//protein kinase activity;GO:0004712//protein serine/threonine/tyrosine kinase activity;GO:0004713//protein tyrosine kinase activity;GO:0004714//transmembrane receptor protein tyrosine kinase activity;GO:0005021//vascular endothelial growth factor-activated receptor activity;GO:0005515//protein binding;GO:0005524//ATP binding;GO:0016301//kinase activity;GO…	GO:0001525//angiogenesis;GO:0002244//hematopoietic progenitor cell differentiation;GO:0002548//monocyte chemotaxis;GO:0006468//protein phosphorylation;GO:0006935//chemotaxis;GO:0007169//transmembrane receptor protein tyrosine kinase signaling pathway;GO:0008284//positive regulation of cell population proliferation;GO:0010863//positive regulation of phospholipase C activity;GO:0014068//positive re…	--
ENST00000282486	MBNL1	muscleblind like splicing regulator 1 [Source:HGNC Symbol;Acc:HGNC:6923]	-	-	-	-	GO:0005634//nucleus;GO:0005654//nucleoplasm;GO:0005737//cytoplasm;GO:0005829//cytosol;GO:0010494//cytoplasmic stress granule	GO:0001069//regulatory region RNA binding;GO:0003723//RNA binding;GO:0003725//double-stranded RNA binding;GO:0005515//protein binding;GO:0046872//metal ion binding	GO:0000381//regulation of alternative mRNA splicing, via spliceosome;GO:0001701//in utero embryonic development;GO:0006397//mRNA processing;GO:0007399//nervous system development;GO:0008380//RNA splicing;GO:0030326//embryonic limb morphogenesis;GO:0043484//regulation of RNA splicing;GO:0045445//myoblast differentiation	--
ENST00000282541	GPD1L	glycerol-3-phosphate dehydrogenase 1 like [Source:HGNC Symbol;Acc:HGNC:28956]	Metabolism	Lipid metabolism	ko00564//Glycerophospholipid metabolism	K00006	GO:0005737//cytoplasm;GO:0005829//cytosol;GO:0005886//plasma membrane;GO:0009331//glycerol-3-phosphate dehydrogenase complex;GO:0016020//membrane;GO:0070062//extracellular exosome	GO:0004367//glycerol-3-phosphate dehydrogenase [NAD+] activity;GO:0016491//oxidoreductase activity;GO:0016616//oxidoreductase activity, acting on the CH-OH group of donors, NAD or NADP as acceptor;GO:0017080//sodium channel regulator activity;GO:0042803//protein homodimerization activity;GO:0044325//transmembrane transporter binding;GO:0051287//NAD binding	GO:0002027//regulation of heart rate;GO:0005975//carbohydrate metabolic process;GO:0006072//glycerol-3-phosphate metabolic process;GO:0006734//NADH metabolic process;GO:0010765//positive regulation of sodium ion transport;GO:0019674//NAD metabolic process;GO:0033137//negative regulation of peptidyl-serine phosphorylation;GO:0046168//glycerol-3-phosphate catabolic process;GO:0060373//regulation of…	--
ENST00000282587	SLC30A6	solute carrier family 30 member 6 [Source:HGNC Symbol;Acc:HGNC:19305]	-	-	-	-	GO:0000139//Golgi membrane;GO:0005794//Golgi apparatus;GO:0016020//membrane;GO:0016021//integral component of membrane	GO:0005385//zinc ion transmembrane transporter activity;GO:0005515//protein binding;GO:0008324//cation transmembrane transporter activity	GO:0006811//ion transport;GO:0006812//cation transport;GO:0006829//zinc ion transport;GO:0030070//insulin processing;GO:0055085//transmembrane transport;GO:0071577//zinc ion transmembrane transport;GO:0098655//cation transmembrane transport	--
ENST00000283632	RMND5A	required for meiotic nuclear division 5 homolog A [Source:HGNC Symbol;Acc:HGNC:25850]	-	-	-	-	GO:0000151//ubiquitin ligase complex;GO:0005634//nucleus;GO:0005654//nucleoplasm;GO:0005737//cytoplasm;GO:0034657//GID complex	GO:0004842//ubiquitin-protein transferase activity;GO:0005515//protein binding;GO:0016740//transferase activity;GO:0046872//metal ion binding;GO:0061630//ubiquitin protein ligase activity	GO:0000209//protein polyubiquitination;GO:0043161//proteasome-mediated ubiquitin-dependent protein catabolic process	--
ENST00000285013	SLFN13	schlafen family member 13 [Source:HGNC Symbol;Acc:HGNC:26481]	-	-	-	-	GO:0005737//cytoplasm	GO:0000049//tRNA binding;GO:0000166//nucleotide binding;GO:0004518//nuclease activity;GO:0004519//endonuclease activity;GO:0004521//endoribonuclease activity;GO:0005524//ATP binding;GO:0008270//zinc ion binding;GO:0016787//hydrolase activity;GO:0046872//metal ion binding	GO:0016075//rRNA catabolic process;GO:0016078//tRNA catabolic process;GO:0051607//defense response to virus;GO:0090305//nucleic acid phosphodiester bond hydrolysis;GO:0090502//RNA phosphodiester bond hydrolysis, endonucleolytic	--
ENST00000285737	LONP2	lon peptidase 2, peroxisomal [Source:HGNC Symbol;Acc:HGNC:20598]	-	-	-	-	GO:0005634//nucleus;GO:0005737//cytoplasm;GO:0005777//peroxisome;GO:0005782//peroxisomal matrix;GO:0005829//cytosol;GO:0016020//membrane;GO:0043229//intracellular organelle	GO:0000166//nucleotide binding;GO:0002020//protease binding;GO:0004176//ATP-dependent peptidase activity;GO:0004252//serine-type endopeptidase activity;GO:0005515//protein binding;GO:0005524//ATP binding;GO:0008233//peptidase activity;GO:0008236//serine-type peptidase activity;GO:0016787//hydrolase activity;GO:0016887//ATP hydrolysis activity;GO:0019899//enzyme binding	GO:0006508//proteolysis;GO:0006515//protein quality control for misfolded or incompletely synthesized proteins;GO:0006625//protein targeting to peroxisome;GO:0007031//peroxisome organization;GO:0014070//response to organic cyclic compound;GO:0016485//protein processing;GO:0016558//protein import into peroxisome matrix;GO:0030163//protein catabolic process;GO:0031998//regulation of fatty acid beta…	--
ENST00000286301	CSF1R	colony stimulating factor 1 receptor [Source:HGNC Symbol;Acc:HGNC:2433]	Human Diseases;Environmental Information Processing;Environmental Information Processing;Environmental Information Processing;Environmental Information Processing;Human Diseases;Environmental Information Processing;Organismal Systems;Organismal Systems;Human Diseases;Environmental Information Processing	Cancer: overview;Signal transduction;Signal transduction;Signal transduction;Signal transduction;Cancer: overview;Signaling molecules and interaction;Development and regeneration;Immune system;Cancer: specific types;Signaling molecules and interaction	ko05200//Pathways in cancer;ko04151//PI3K-Akt signaling pathway;ko04010//MAPK signaling pathway;ko04014//Ras signaling pathway;ko04015//Rap1 signaling pathway;ko05202//Transcriptional misregulation in cancer;ko04060//Cytokine-cytokine receptor interaction;ko04380//Osteoclast differentiation;ko04640//Hematopoietic cell lineage;ko05221//Acute myeloid leukemia;ko04061//Viral protein interaction with…	K05090;K05090;K05090;K05090;K05090;K05090;K05090;K05090;K05090;K05090;K05090	GO:0005654//nucleoplasm;GO:0005886//plasma membrane;GO:0005887//integral component of plasma membrane;GO:0009986//cell surface;GO:0016020//membrane;GO:0016021//integral component of membrane;GO:0043231//intracellular membrane-bounded organelle;GO:0043235//receptor complex;GO:1990682//CSF1-CSF1R complex	GO:0000166//nucleotide binding;GO:0004672//protein kinase activity;GO:0004712//protein serine/threonine/tyrosine kinase activity;GO:0004713//protein tyrosine kinase activity;GO:0004714//transmembrane receptor protein tyrosine kinase activity;GO:0005011//macrophage colony-stimulating factor receptor activity;GO:0005515//protein binding;GO:0005524//ATP binding;GO:0016301//kinase activity;GO:0016740…	GO:0001934//positive regulation of protein phosphorylation;GO:0002244//hematopoietic progenitor cell differentiation;GO:0002376//immune system process;GO:0002931//response to ischemia;GO:0006468//protein phosphorylation;GO:0006954//inflammatory response;GO:0007165//signal transduction;GO:0007169//transmembrane receptor protein tyrosine kinase signaling pathway;GO:0007411//axon guidance;GO:0008283…	--
ENST00000286364	RASA2	RAS p21 protein activator 2 [Source:HGNC Symbol;Acc:HGNC:9872]	Environmental Information Processing;Environmental Information Processing;Human Diseases	Signal transduction;Signal transduction;Cancer: overview	ko04010//MAPK signaling pathway;ko04014//Ras signaling pathway;ko05203//Viral carcinogenesis	K08053;K08053;K08053	GO:0005737//cytoplasm;GO:0005829//cytosol;GO:0048471//perinuclear region of cytoplasm	GO:0005096//GTPase activator activity;GO:0005543//phospholipid binding;GO:0046872//metal ion binding	GO:0007165//signal transduction;GO:0035556//intracellular signal transduction;GO:0043087//regulation of GTPase activity;GO:0046580//negative regulation of Ras protein signal transduction	--
ENST00000286614	MMP16	matrix metallopeptidase 16 [Source:HGNC Symbol;Acc:HGNC:7162]	Human Diseases;Organismal Systems	Cancer: overview;Endocrine system	ko05206//MicroRNAs in cancer;ko04928//Parathyroid hormone synthesis, secretion and action	K07996;K07996	GO:0005576//extracellular region;GO:0005796//Golgi lumen;GO:0005886//plasma membrane;GO:0005887//integral component of plasma membrane;GO:0009986//cell surface;GO:0016020//membrane;GO:0016021//integral component of membrane;GO:0031012//extracellular matrix	GO:0004222//metalloendopeptidase activity;GO:0008047//enzyme activator activity;GO:0008233//peptidase activity;GO:0008237//metallopeptidase activity;GO:0008270//zinc ion binding;GO:0016787//hydrolase activity;GO:0046872//metal ion binding;GO:0070006//metalloaminopeptidase activity	GO:0001501//skeletal system development;GO:0001503//ossification;GO:0001958//endochondral ossification;GO:0006508//proteolysis;GO:0016485//protein processing;GO:0030198//extracellular matrix organization;GO:0030574//collagen catabolic process;GO:0035988//chondrocyte proliferation;GO:0048701//embryonic cranial skeleton morphogenesis;GO:0050790//regulation of catalytic activity;GO:0060348//bone dev…	--
ENST00000286800	BACH1	BTB domain and CNC homolog 1 [Source:HGNC Symbol;Acc:HGNC:935]	-	-	-	-	GO:0000785//chromatin;GO:0005634//nucleus;GO:0005654//nucleoplasm;GO:0005737//cytoplasm;GO:0005829//cytosol;GO:0090575//RNA polymerase II transcription regulator complex	GO:0000978//RNA polymerase II cis-regulatory region sequence-specific DNA binding;GO:0000981//DNA-binding transcription factor activity, RNA polymerase II-specific;GO:0001227//DNA-binding transcription repressor activity, RNA polymerase II-specific;GO:0001228//DNA-binding transcription activator activity, RNA polymerase II-specific;GO:0003677//DNA binding;GO:0003700//DNA-binding transcription fac…	GO:0000083//regulation of transcription involved in G1/S transition of mitotic cell cycle;GO:0000117//regulation of transcription involved in G2/M transition of mitotic cell cycle;GO:0000122//negative regulation of transcription by RNA polymerase II;GO:0006281//DNA repair;GO:0006355//regulation of transcription, DNA-templated;GO:0006357//regulation of transcription by RNA polymerase II;GO:0045944…	TF_bZIP
ENST00000287042	KCNS2	potassium voltage-gated channel modifier subfamily S member 2 [Source:HGNC Symbol;Acc:HGNC:6301]	-	-	-	-	GO:0005886//plasma membrane;GO:0008076//voltage-gated potassium channel complex;GO:0016020//membrane;GO:0016021//integral component of membrane;GO:0048471//perinuclear region of cytoplasm	GO:0005216//ion channel activity;GO:0005244//voltage-gated ion channel activity;GO:0005249//voltage-gated potassium channel activity;GO:0005267//potassium channel activity;GO:0005515//protein binding	GO:0006811//ion transport;GO:0006813//potassium ion transport;GO:0034765//regulation of ion transmembrane transport;GO:0051260//protein homooligomerization;GO:0055085//transmembrane transport;GO:0071805//potassium ion transmembrane transport;GO:1902259//regulation of delayed rectifier potassium channel activity	--
ENST00000287590	B3GNT7	UDP-GlcNAc:betaGal beta-1,3-N-acetylglucosaminyltransferase 7 [Source:HGNC Symbol;Acc:HGNC:18811]	Metabolism	Glycan biosynthesis and metabolism	ko00533//Glycosaminoglycan biosynthesis - keratan sulfate	K09664	GO:0000139//Golgi membrane;GO:0005794//Golgi apparatus;GO:0016020//membrane;GO:0016021//integral component of membrane	GO:0005515//protein binding;GO:0008194//UDP-glycosyltransferase activity;GO:0008375//acetylglucosaminyltransferase activity;GO:0008499//UDP-galactose:beta-N-acetylglucosamine beta-1,3-galactosyltransferase activity;GO:0008532//N-acetyllactosaminide beta-1,3-N-acetylglucosaminyltransferase activity;GO:0016740//transferase activity;GO:0016757//glycosyltransferase activity;GO:0016758//hexosyltransfe…	GO:0006486//protein glycosylation;GO:0016266//O-glycan processing;GO:0018146//keratan sulfate biosynthetic process;GO:0030311//poly-N-acetyllactosamine biosynthetic process	--
ENST00000287713	NMNAT2	nicotinamide nucleotide adenylyltransferase 2 [Source:HGNC Symbol;Acc:HGNC:16789]	Metabolism;Metabolism	Global and overview maps;Metabolism of cofactors and vitamins	ko01100//Metabolic pathways;ko00760//Nicotinate and nicotinamide metabolism	K06210;K06210	GO:0000139//Golgi membrane;GO:0005737//cytoplasm;GO:0005770//late endosome;GO:0005794//Golgi apparatus;GO:0005802//trans-Golgi network;GO:0005829//cytosol;GO:0016020//membrane;GO:0030424//axon;GO:0030659//cytoplasmic vesicle membrane;GO:0031410//cytoplasmic vesicle;GO:0042995//cell projection;GO:0045202//synapse	GO:0000166//nucleotide binding;GO:0000309//nicotinamide-nucleotide adenylyltransferase activity;GO:0003824//catalytic activity;GO:0004515//nicotinate-nucleotide adenylyltransferase activity;GO:0005524//ATP binding;GO:0016740//transferase activity;GO:0016779//nucleotidyltransferase activity	GO:0009058//biosynthetic process;GO:0009165//nucleotide biosynthetic process;GO:0009435//NAD biosynthetic process;GO:0019363//pyridine nucleotide biosynthetic process	--
ENST00000288139	CACNA1D	calcium voltage-gated channel subunit alpha1 D [Source:HGNC Symbol;Acc:HGNC:1391]	Human Diseases;Human Diseases;Environmental Information Processing;Human Diseases;Environmental Information Processing;Environmental Information Processing;Cellular Processes;Organismal Systems;Human Diseases;Organismal Systems;Environmental Information Processing;Organismal Systems;Organismal Systems;Cellular Processes;Organismal Systems;Human Diseases;Organismal Systems;Organismal Systems;Organ…	Neurodegenerative disease;Neurodegenerative disease;Signal transduction;Neurodegenerative disease;Signal transduction;Signal transduction;Cellular community - eukaryotes;Endocrine system;Cancer: overview;Nervous system;Signal transduction;Circulatory system;Endocrine system;Cell growth and death;Nervous system;Endocrine and metabolic disease;Circulatory system;Nervous system;Endocrine system;Card…	ko05022//Pathways of neurodegeneration - multiple diseases;ko05010//Alzheimer disease;ko04010//MAPK signaling pathway;ko05020//Prion disease;ko04020//Calcium signaling pathway;ko04024//cAMP signaling pathway;ko04530//Tight junction;ko04921//Oxytocin signaling pathway;ko05207//Chemical carcinogenesis - receptor activation;ko04728//Dopaminergic synapse;ko04022//cGMP-PKG signaling pathway;ko04261//A…	K04851;K04851;K04851;K04851;K04851;K04851;K04851;K04851;K04851;K04851;K04851;K04851;K04851;K04851;K04851;K04851;K04851;K04851;K04851;K04851;K04851;K04851;K04851;K04851;K04851;K04851;K04851;K04851;K04851;K04851;K04851;K04851;K04851;K04851;K04851	GO:0005886//plasma membrane;GO:0005891//voltage-gated calcium channel complex;GO:0016020//membrane;GO:0016021//integral component of membrane;GO:0030018//Z disc;GO:1990454//L-type voltage-gated calcium channel complex	GO:0005216//ion channel activity;GO:0005244//voltage-gated ion channel activity;GO:0005245//voltage-gated calcium channel activity;GO:0005262//calcium channel activity;GO:0005515//protein binding;GO:0008331//high voltage-gated calcium channel activity;GO:0030506//ankyrin binding;GO:0046872//metal ion binding;GO:0051393//alpha-actinin binding;GO:0086007//voltage-gated calcium channel activity invo…	GO:0006811//ion transport;GO:0006816//calcium ion transport;GO:0007188//adenylate cyclase-modulating G protein-coupled receptor signaling pathway;GO:0007605//sensory perception of sound;GO:0034220//ion transmembrane transport;GO:0034765//regulation of ion transmembrane transport;GO:0045762//positive regulation of adenylate cyclase activity;GO:0051928//positive regulation of calcium ion transport;…	--
ENST00000288381	TMEM164	transmembrane protein 164 [Source:HGNC Symbol;Acc:HGNC:26217]	-	-	-	-	GO:0016020//membrane;GO:0016021//integral component of membrane	-	-	--
ENST00000288840	SMAD6	SMAD family member 6 [Source:HGNC Symbol;Acc:HGNC:6772]	Environmental Information Processing	Signal transduction	ko04350//TGF-beta signaling pathway	K04677	GO:0000785//chromatin;GO:0005634//nucleus;GO:0005654//nucleoplasm;GO:0005667//transcription regulator complex;GO:0005737//cytoplasm;GO:0005794//Golgi apparatus;GO:0005829//cytosol;GO:0016604//nuclear body;GO:0032991//protein-containing complex;GO:0071144//heteromeric SMAD protein complex	GO:0000976//transcription cis-regulatory region binding;GO:0003677//DNA binding;GO:0003682//chromatin binding;GO:0005515//protein binding;GO:0031625//ubiquitin protein ligase binding;GO:0034713//type I transforming growth factor beta receptor binding;GO:0042802//identical protein binding;GO:0046872//metal ion binding;GO:0070410//co-SMAD binding;GO:0070411//I-SMAD binding;GO:0070412//R-SMAD bindin…	GO:0001657//ureteric bud development;GO:0003148//outflow tract septum morphogenesis;GO:0003170//heart valve development;GO:0003180//aortic valve morphogenesis;GO:0003183//mitral valve morphogenesis;GO:0003184//pulmonary valve morphogenesis;GO:0003281//ventricular septum development;GO:0006355//regulation of transcription, DNA-templated;GO:0006955//immune response;GO:0007179//transforming growth f…	MH1
ENST00000290039	CACHD1	cache domain containing 1 [Source:HGNC Symbol;Acc:HGNC:29314]	-	-	-	-	GO:0005891//voltage-gated calcium channel complex;GO:0016020//membrane;GO:0016021//integral component of membrane	GO:0005245//voltage-gated calcium channel activity	GO:0006811//ion transport;GO:0006816//calcium ion transport;GO:0070588//calcium ion transmembrane transport	--
ENST00000292823	PCYT1A	phosphate cytidylyltransferase 1A, choline [Source:HGNC Symbol;Acc:HGNC:8754]	Metabolism;Human Diseases;Metabolism;Metabolism	Global and overview maps;Cancer: overview;Lipid metabolism;Metabolism of other amino acids	ko01100//Metabolic pathways;ko05231//Choline metabolism in cancer;ko00564//Glycerophospholipid metabolism;ko00440//Phosphonate and phosphinate metabolism	K00968;K00968;K00968;K00968	GO:0005634//nucleus;GO:0005635//nuclear envelope;GO:0005737//cytoplasm;GO:0005783//endoplasmic reticulum;GO:0005789//endoplasmic reticulum membrane;GO:0005829//cytosol;GO:0005886//plasma membrane;GO:0016020//membrane;GO:0042587//glycogen granule	GO:0003824//catalytic activity;GO:0004105//choline-phosphate cytidylyltransferase activity;GO:0005515//protein binding;GO:0005516//calmodulin binding;GO:0008289//lipid binding;GO:0016740//transferase activity;GO:0016779//nucleotidyltransferase activity;GO:0031210//phosphatidylcholine binding;GO:0042802//identical protein binding;GO:0042803//protein homodimerization activity	GO:0006629//lipid metabolic process;GO:0006656//phosphatidylcholine biosynthetic process;GO:0006657//CDP-choline pathway;GO:0008654//phospholipid biosynthetic process;GO:0009058//biosynthetic process	--
ENST00000292852	FBXO17	F-box protein 17 [Source:HGNC Symbol;Acc:HGNC:18754]	-	-	-	-	GO:0005737//cytoplasm;GO:0005829//cytosol;GO:0019005//SCF ubiquitin ligase complex	GO:0005515//protein binding;GO:0061630//ubiquitin protein ligase activity	GO:0006516//glycoprotein catabolic process;GO:0016567//protein ubiquitination;GO:0030433//ubiquitin-dependent ERAD pathway;GO:0031146//SCF-dependent proteasomal ubiquitin-dependent protein catabolic process;GO:0044267//cellular protein metabolic process	--
ENST00000293255	CABP5	calcium binding protein 5 [Source:HGNC Symbol;Acc:HGNC:13714]	-	-	-	-	GO:0005737//cytoplasm;GO:0005829//cytosol	GO:0005509//calcium ion binding;GO:0005515//protein binding;GO:0046872//metal ion binding	GO:0007165//signal transduction	--
ENST00000293695	SYCE2	synaptonemal complex central element protein 2 [Source:HGNC Symbol;Acc:HGNC:27411]	-	-	-	-	GO:0000801//central element;GO:0005634//nucleus;GO:0005654//nucleoplasm;GO:0005694//chromosome	GO:0005515//protein binding	GO:0007049//cell cycle;GO:0007130//synaptonemal complex assembly;GO:0051301//cell division;GO:0051321//meiotic cell cycle	--
ENST00000294454	SLC25A34	solute carrier family 25 member 34 [Source:HGNC Symbol;Acc:HGNC:27653]	-	-	-	-	GO:0005739//mitochondrion;GO:0005743//mitochondrial inner membrane;GO:0016020//membrane;GO:0016021//integral component of membrane	-	GO:0001835//blastocyst hatching	--
ENST00000294889	C1orf115	chromosome 1 open reading frame 115 [Source:HGNC Symbol;Acc:HGNC:25873]	-	-	-	-	GO:0016020//membrane;GO:0016021//integral component of membrane;GO:0097731//9+0 non-motile cilium	-	-	--
ENST00000295588	POGLUT1	protein O-glucosyltransferase 1 [Source:HGNC Symbol;Acc:HGNC:22954]	Metabolism	Glycan biosynthesis and metabolism	ko00514//Other types of O-glycan biosynthesis	K13667	GO:0005783//endoplasmic reticulum;GO:0005788//endoplasmic reticulum lumen;GO:0012505//endomembrane system	GO:0016740//transferase activity;GO:0016757//glycosyltransferase activity;GO:0035251//UDP-glucosyltransferase activity;GO:0035252//UDP-xylosyltransferase activity;GO:0046527//glucosyltransferase activity;GO:0140561//EGF-domain serine glucosyltransferase activity;GO:0140562//EGF-domain serine xylosyltransferase activity	GO:0001756//somitogenesis;GO:0006486//protein glycosylation;GO:0006493//protein O-linked glycosylation;GO:0007369//gastrulation;GO:0008593//regulation of Notch signaling pathway;GO:0010470//regulation of gastrulation;GO:0018242//protein O-linked glycosylation via serine;GO:0045747//positive regulation of Notch signaling pathway;GO:0048318//axial mesoderm development;GO:0048339//paraxial mesoderm …	--
ENST00000295958	SMIM14	small integral membrane protein 14 [Source:HGNC Symbol;Acc:HGNC:27321]	-	-	-	-	GO:0005783//endoplasmic reticulum;GO:0005789//endoplasmic reticulum membrane;GO:0016020//membrane;GO:0016021//integral component of membrane	GO:0005515//protein binding	GO:0001835//blastocyst hatching	--
ENST00000296048	GYG1	glycogenin 1 [Source:HGNC Symbol;Acc:HGNC:4699]	Metabolism;Metabolism	Global and overview maps;Carbohydrate metabolism	ko01100//Metabolic pathways;ko00500//Starch and sucrose metabolism	K00750;K00750	GO:0005576//extracellular region;GO:0005829//cytosol;GO:0016020//membrane;GO:0034774//secretory granule lumen;GO:0043202//lysosomal lumen;GO:1904813//ficolin-1-rich granule lumen	GO:0005515//protein binding;GO:0008466//glycogenin glucosyltransferase activity;GO:0016740//transferase activity;GO:0016757//glycosyltransferase activity;GO:0030145//manganese ion binding;GO:0042803//protein homodimerization activity;GO:0046872//metal ion binding;GO:0102751//UDP-alpha-D-glucose:glucosyl-glycogenin alpha-D-glucosyltransferase activity	GO:0005978//glycogen biosynthetic process	--
ENST00000296252	LIPH	lipase H [Source:HGNC Symbol;Acc:HGNC:18483]	-	-	-	-	GO:0005576//extracellular region;GO:0005615//extracellular space;GO:0005886//plasma membrane;GO:0016020//membrane	GO:0004465//lipoprotein lipase activity;GO:0004620//phospholipase activity;GO:0008201//heparin binding;GO:0016298//lipase activity;GO:0016787//hydrolase activity;GO:0052689//carboxylic ester hydrolase activity	GO:0006629//lipid metabolic process;GO:0006633//fatty acid biosynthetic process;GO:0006654//phosphatidic acid biosynthetic process;GO:0016042//lipid catabolic process;GO:0019433//triglyceride catabolic process	--
ENST00000296585	ITGA2	integrin subunit alpha 2 [Source:HGNC Symbol;Acc:HGNC:6137]	Human Diseases;Human Diseases;Environmental Information Processing;Cellular Processes;Human Diseases;Cellular Processes;Cellular Processes;Organismal Systems;Human Diseases;Human Diseases;Human Diseases;Human Diseases;Environmental Information Processing;Organismal Systems	Cancer: overview;Infectious disease: viral;Signal transduction;Cellular community - eukaryotes;Cancer: overview;Cell motility;Transport and catabolism;Immune system;Cardiovascular disease;Cardiovascular disease;Cardiovascular disease;Cancer: specific types;Signaling molecules and interaction;Immune system	ko05200//Pathways in cancer;ko05165//Human papillomavirus infection;ko04151//PI3K-Akt signaling pathway;ko04510//Focal adhesion;ko05205//Proteoglycans in cancer;ko04810//Regulation of actin cytoskeleton;ko04145//Phagosome;ko04611//Platelet activation;ko05414//Dilated cardiomyopathy;ko05410//Hypertrophic cardiomyopathy;ko05412//Arrhythmogenic right ventricular cardiomyopathy;ko05222//Small cell lu…	K06481;K06481;K06481;K06481;K06481;K06481;K06481;K06481;K06481;K06481;K06481;K06481;K06481;K06481	GO:0005634//nucleus;GO:0005886//plasma membrane;GO:0005925//focal adhesion;GO:0008305//integrin complex;GO:0009897//external side of plasma membrane;GO:0009986//cell surface;GO:0016020//membrane;GO:0016021//integral component of membrane;GO:0030424//axon;GO:0034666//integrin alpha2-beta1 complex;GO:0042995//cell projection;GO:0043679//axon terminus;GO:0045178//basal part of cell;GO:0048471//perin…	GO:0001540//amyloid-beta binding;GO:0001618//virus receptor activity;GO:0005178//integrin binding;GO:0005515//protein binding;GO:0005518//collagen binding;GO:0038064//collagen receptor activity;GO:0043236//laminin binding;GO:0043395//heparan sulfate proteoglycan binding;GO:0044877//protein-containing complex binding;GO:0046872//metal ion binding;GO:0098639//collagen binding involved in cell-matri…	GO:0001666//response to hypoxia;GO:0002687//positive regulation of leukocyte migration;GO:0006929//substrate-dependent cell migration;GO:0006971//hypotonic response;GO:0007155//cell adhesion;GO:0007160//cell-matrix adhesion;GO:0007229//integrin-mediated signaling pathway;GO:0007565//female pregnancy;GO:0007596//blood coagulation;GO:0008283//cell population proliferation;GO:0009410//response to xe…	--
ENST00000297185	HSPA9	heat shock protein family A (Hsp70) member 9 [Source:HGNC Symbol;Acc:HGNC:5244]	Human Diseases;Genetic Information Processing	Infectious disease: bacterial;Folding, sorting and degradation	ko05152//Tuberculosis;ko03018//RNA degradation	K04043;K04043	GO:0001401//SAM complex;GO:0005634//nucleus;GO:0005730//nucleolus;GO:0005737//cytoplasm;GO:0005739//mitochondrion;GO:0005743//mitochondrial inner membrane;GO:0005744//TIM23 mitochondrial import inner membrane translocase complex;GO:0005759//mitochondrial matrix;GO:0005925//focal adhesion;GO:0042645//mitochondrial nucleoid;GO:0070062//extracellular exosome;GO:0140275//MIB complex	GO:0000166//nucleotide binding;GO:0003723//RNA binding;GO:0005515//protein binding;GO:0005524//ATP binding;GO:0016887//ATP hydrolysis activity;GO:0019899//enzyme binding;GO:0031072//heat shock protein binding;GO:0031625//ubiquitin protein ligase binding;GO:0044183//protein folding chaperone;GO:0051082//unfolded protein binding;GO:0051787//misfolded protein binding	GO:0006457//protein folding;GO:0006611//protein export from nucleus;GO:0006886//intracellular protein transport;GO:0007007//inner mitochondrial membrane organization;GO:0016226//iron-sulfur cluster assembly;GO:0030218//erythrocyte differentiation;GO:0034620//cellular response to unfolded protein;GO:0042026//protein refolding;GO:0043066//negative regulation of apoptotic process;GO:0045646//regulat…	--
ENST00000297307	SLC35G3	solute carrier family 35 member G3 [Source:HGNC Symbol;Acc:HGNC:26848]	-	-	-	-	GO:0016020//membrane;GO:0016021//integral component of membrane	-	-	--
ENST00000297477	TMEM184A	transmembrane protein 184A [Source:HGNC Symbol;Acc:HGNC:28797]	-	-	-	-	GO:0005737//cytoplasm;GO:0005768//endosome;GO:0005886//plasma membrane;GO:0016020//membrane;GO:0016021//integral component of membrane;GO:0030658//transport vesicle membrane;GO:0030659//cytoplasmic vesicle membrane;GO:0030667//secretory granule membrane;GO:0031410//cytoplasmic vesicle;GO:0031901//early endosome membrane;GO:0048471//perinuclear region of cytoplasm	GO:0008201//heparin binding	-	--
ENST00000297785	ALDH1A1	aldehyde dehydrogenase 1 family member A1 [Source:HGNC Symbol;Acc:HGNC:402]	Metabolism;Metabolism	Global and overview maps;Metabolism of cofactors and vitamins	ko01100//Metabolic pathways;ko00830//Retinol metabolism	K07249;K07249	GO:0005737//cytoplasm;GO:0005829//cytosol;GO:0030424//axon;GO:0042995//cell projection;GO:0045202//synapse;GO:0070062//extracellular exosome	GO:0000166//nucleotide binding;GO:0001758//retinal dehydrogenase activity;GO:0004029//aldehyde dehydrogenase (NAD+) activity;GO:0005096//GTPase activator activity;GO:0005497//androgen binding;GO:0005515//protein binding;GO:0016491//oxidoreductase activity;GO:0016620//oxidoreductase activity, acting on the aldehyde or oxo group of donors, NAD or NADP as acceptor;GO:0018479//benzaldehyde dehydrogen…	GO:0001523//retinoid metabolic process;GO:0006081//cellular aldehyde metabolic process;GO:0006629//lipid metabolic process;GO:0009449//gamma-aminobutyric acid biosynthetic process;GO:0030392//fructosamine catabolic process;GO:0036438//maintenance of lens transparency;GO:0042572//retinol metabolic process;GO:0050790//regulation of catalytic activity;GO:0110095//cellular detoxification of aldehyde;…	--
ENST00000297977	HDX	highly divergent homeobox [Source:HGNC Symbol;Acc:HGNC:26411]	-	-	-	-	GO:0000785//chromatin;GO:0005634//nucleus	GO:0000978//RNA polymerase II cis-regulatory region sequence-specific DNA binding;GO:0000981//DNA-binding transcription factor activity, RNA polymerase II-specific;GO:0003677//DNA binding;GO:0005515//protein binding	GO:0006357//regulation of transcription by RNA polymerase II	Homeobox
ENST00000298530	TMEM52B	transmembrane protein 52B [Source:HGNC Symbol;Acc:HGNC:26438]	-	-	-	-	GO:0016020//membrane;GO:0016021//integral component of membrane;GO:0070062//extracellular exosome	GO:0003674//molecular_function;GO:0005515//protein binding	GO:0008150//biological_process	--
ENST00000299167	PHKB	phosphorylase kinase regulatory subunit beta [Source:HGNC Symbol;Acc:HGNC:8927]	Environmental Information Processing;Organismal Systems;Organismal Systems	Signal transduction;Endocrine system;Endocrine system	ko04020//Calcium signaling pathway;ko04910//Insulin signaling pathway;ko04922//Glucagon signaling pathway	K07190;K07190;K07190	GO:0005829//cytosol;GO:0005886//plasma membrane;GO:0005964//phosphorylase kinase complex;GO:0016020//membrane	GO:0005515//protein binding;GO:0005516//calmodulin binding	GO:0005975//carbohydrate metabolic process;GO:0005977//glycogen metabolic process;GO:0006091//generation of precursor metabolites and energy;GO:0006468//protein phosphorylation	--
ENST00000299267	GABRB3	gamma-aminobutyric acid type A receptor subunit beta3 [Source:HGNC Symbol;Acc:HGNC:4083]	Environmental Information Processing;Organismal Systems;Organismal Systems;Human Diseases;Organismal Systems;Human Diseases	Signaling molecules and interaction;Nervous system;Nervous system;Substance dependence;Nervous system;Substance dependence	ko04080//Neuroactive ligand-receptor interaction;ko04723//Retrograde endocannabinoid signaling;ko04726//Serotonergic synapse;ko05032//Morphine addiction;ko04727//GABAergic synapse;ko05033//Nicotine addiction	K05181;K05181;K05181;K05181;K05181;K05181	GO:0005886//plasma membrane;GO:0005887//integral component of plasma membrane;GO:0016020//membrane;GO:0016021//integral component of membrane;GO:0030054//cell junction;GO:0030659//cytoplasmic vesicle membrane;GO:0031410//cytoplasmic vesicle;GO:0034707//chloride channel complex;GO:0043005//neuron projection;GO:0045202//synapse;GO:0045211//postsynaptic membrane;GO:1902711//GABA-A receptor complex	GO:0004888//transmembrane signaling receptor activity;GO:0004890//GABA-A receptor activity;GO:0005216//ion channel activity;GO:0005230//extracellular ligand-gated ion channel activity;GO:0005254//chloride channel activity;GO:0022851//GABA-gated chloride ion channel activity;GO:0030594//neurotransmitter receptor activity;GO:0042802//identical protein binding	GO:0006811//ion transport;GO:0006821//chloride transport;GO:0007165//signal transduction;GO:0007214//gamma-aminobutyric acid signaling pathway;GO:0007267//cell-cell signaling;GO:0007268//chemical synaptic transmission;GO:0034220//ion transmembrane transport;GO:0042391//regulation of membrane potential;GO:0050877//nervous system process;GO:0051932//synaptic transmission, GABAergic;GO:0060021//roof…	--
ENST00000299333	SCN3B	sodium voltage-gated channel beta subunit 3 [Source:HGNC Symbol;Acc:HGNC:20665]	-	-	-	-	GO:0001518//voltage-gated sodium channel complex;GO:0005886//plasma membrane;GO:0016020//membrane;GO:0016021//integral component of membrane;GO:0030018//Z disc	GO:0005244//voltage-gated ion channel activity;GO:0005272//sodium channel activity;GO:0005515//protein binding;GO:0017080//sodium channel regulator activity;GO:0019871//sodium channel inhibitor activity;GO:0044325//transmembrane transporter binding;GO:0086006//voltage-gated sodium channel activity involved in cardiac muscle cell action potential	GO:0006811//ion transport;GO:0006814//sodium ion transport;GO:0007399//nervous system development;GO:0010460//positive regulation of heart rate;GO:0010765//positive regulation of sodium ion transport;GO:0019233//sensory perception of pain;GO:0034220//ion transmembrane transport;GO:0034765//regulation of ion transmembrane transport;GO:0035725//sodium ion transmembrane transport;GO:0051899//membran…	--
ENST00000299335	COX11	cytochrome c oxidase copper chaperone COX11 [Source:HGNC Symbol;Acc:HGNC:2261]	Metabolism;Organismal Systems;Metabolism	Global and overview maps;Environmental adaptation;Energy metabolism	ko01100//Metabolic pathways;ko04714//Thermogenesis;ko00190//Oxidative phosphorylation	K02258;K02258;K02258	GO:0005739//mitochondrion;GO:0005743//mitochondrial inner membrane;GO:0016020//membrane;GO:0016021//integral component of membrane;GO:0031304//intrinsic component of mitochondrial inner membrane;GO:0031305//integral component of mitochondrial inner membrane;GO:0032991//protein-containing complex	GO:0005507//copper ion binding;GO:0005515//protein binding;GO:0009055//electron transfer activity	GO:0022900//electron transport chain;GO:0033132//negative regulation of glucokinase activity;GO:0055065//metal ion homeostasis	--
ENST00000299424	TAF10	TATA-box binding protein associated factor 10 [Source:HGNC Symbol;Acc:HGNC:11543]	Genetic Information Processing	Transcription	ko03022//Basal transcription factors	K03134	GO:0000124//SAGA complex;GO:0005634//nucleus;GO:0005654//nucleoplasm;GO:0005669//transcription factor TFIID complex;GO:0005737//cytoplasm;GO:0033276//transcription factor TFTC complex;GO:0048471//perinuclear region of cytoplasm	GO:0003677//DNA binding;GO:0004402//histone acetyltransferase activity;GO:0005515//protein binding;GO:0016251//RNA polymerase II general transcription initiation factor activity;GO:0019899//enzyme binding;GO:0030331//estrogen receptor binding;GO:0042802//identical protein binding;GO:0070063//RNA polymerase binding;GO:1990841//promoter-specific chromatin binding	GO:0000082//G1/S transition of mitotic cell cycle;GO:0001889//liver development;GO:0006282//regulation of DNA repair;GO:0006352//DNA-templated transcription, initiation;GO:0006355//regulation of transcription, DNA-templated;GO:0006357//regulation of transcription by RNA polymerase II;GO:0006366//transcription by RNA polymerase II;GO:0006367//transcription initiation from RNA polymerase II promote…	--
ENST00000299633	HDGFL3	HDGF like 3 [Source:HGNC Symbol;Acc:HGNC:24937]	-	-	-	-	GO:0005576//extracellular region;GO:0005634//nucleus;GO:0005654//nucleoplasm;GO:0005737//cytoplasm;GO:0005829//cytosol	GO:0003690//double-stranded DNA binding;GO:0003712//transcription coregulator activity;GO:0008017//microtubule binding;GO:0008083//growth factor activity;GO:0015631//tubulin binding	GO:0006357//regulation of transcription by RNA polymerase II;GO:0007026//negative regulation of microtubule depolymerization;GO:0007165//signal transduction;GO:0031175//neuron projection development;GO:0046785//microtubule polymerization	--
ENST00000299665	CLEC4D	C-type lectin domain family 4 member D [Source:HGNC Symbol;Acc:HGNC:14554]	Organismal Systems	Immune system	ko04625//C-type lectin receptor signaling pathway	K10058	GO:0005886//plasma membrane;GO:0009897//external side of plasma membrane;GO:0016020//membrane;GO:0016021//integral component of membrane;GO:0035579//specific granule membrane;GO:0070821//tertiary granule membrane;GO:0101003//ficolin-1-rich granule membrane	GO:0005515//protein binding;GO:0005537//mannose binding;GO:0030246//carbohydrate binding;GO:0034987//immunoglobulin receptor binding;GO:0038187//pattern recognition receptor activity;GO:0046872//metal ion binding	GO:0002250//adaptive immune response;GO:0002292//T cell differentiation involved in immune response;GO:0002376//immune system process;GO:0006955//immune response;GO:0030887//positive regulation of myeloid dendritic cell activation;GO:0038094//Fc-gamma receptor signaling pathway;GO:0042742//defense response to bacterium;GO:0043123//positive regulation of I-kappaB kinase/NF-kappaB signaling;GO:0045…	--
ENST00000299853	POLR3E	RNA polymerase III subunit E [Source:HGNC Symbol;Acc:HGNC:30347]	Organismal Systems;Genetic Information Processing	Immune system;Transcription	ko04623//Cytosolic DNA-sensing pathway;ko03020//RNA polymerase	K14721;K14721	GO:0005634//nucleus;GO:0005654//nucleoplasm;GO:0005666//RNA polymerase III complex;GO:0005829//cytosol	GO:0003899//DNA-directed 5'-3' RNA polymerase activity	GO:0002376//immune system process;GO:0006351//transcription, DNA-templated;GO:0045087//innate immune response;GO:0051607//defense response to virus	--
ENST00000299980	AP1G1	adaptor related protein complex 1 subunit gamma 1 [Source:HGNC Symbol;Acc:HGNC:555]	Human Diseases;Cellular Processes	Infectious disease: viral;Transport and catabolism	ko05170//Human immunodeficiency virus 1 infection;ko04142//Lysosome	K12391;K12391	GO:0000139//Golgi membrane;GO:0005737//cytoplasm;GO:0005765//lysosomal membrane;GO:0005769//early endosome;GO:0005794//Golgi apparatus;GO:0005829//cytosol;GO:0016020//membrane;GO:0030117//membrane coat;GO:0030121//AP-1 adaptor complex;GO:0030136//clathrin-coated vesicle;GO:0030659//cytoplasmic vesicle membrane;GO:0030665//clathrin-coated vesicle membrane;GO:0031410//cytoplasmic vesicle;GO:0032588…	GO:0005515//protein binding;GO:0019894//kinesin binding;GO:0030742//GTP-dependent protein binding;GO:0031267//small GTPase binding;GO:0035615//clathrin adaptor activity;GO:0140312//cargo adaptor activity	GO:0006886//intracellular protein transport;GO:0006892//post-Golgi vesicle-mediated transport;GO:0006896//Golgi to vacuole transport;GO:0006898//receptor-mediated endocytosis;GO:0015031//protein transport;GO:0016192//vesicle-mediated transport;GO:0032438//melanosome organization;GO:0035646//endosome to melanosome transport;GO:0043323//positive regulation of natural killer cell degranulation;GO:00…	--
ENST00000300087	DCTN5	dynactin subunit 5 [Source:HGNC Symbol;Acc:HGNC:24594]	Human Diseases;Human Diseases;Human Diseases;Human Diseases;Organismal Systems	Neurodegenerative disease;Neurodegenerative disease;Neurodegenerative disease;Infectious disease: bacterial;Excretory system	ko05022//Pathways of neurodegeneration - multiple diseases;ko05014//Amyotrophic lateral sclerosis;ko05016//Huntington disease;ko05132//Salmonella infection;ko04962//Vasopressin-regulated water reabsorption	K10427;K10427;K10427;K10427;K10427	GO:0000775//chromosome, centromeric region;GO:0000776//kinetochore;GO:0005654//nucleoplasm;GO:0005694//chromosome;GO:0005737//cytoplasm;GO:0005813//centrosome;GO:0005829//cytosol;GO:0005856//cytoskeleton;GO:0031965//nuclear membrane	GO:0005515//protein binding	GO:0003281//ventricular septum development;GO:0035904//aorta development;GO:0060976//coronary vasculature development	--
ENST00000300141	DPP8	dipeptidyl peptidase 8 [Source:HGNC Symbol;Acc:HGNC:16490]	-	-	-	-	GO:0005737//cytoplasm;GO:0005829//cytosol	GO:0004177//aminopeptidase activity;GO:0005515//protein binding;GO:0008233//peptidase activity;GO:0008236//serine-type peptidase activity;GO:0008239//dipeptidyl-peptidase activity;GO:0016787//hydrolase activity	GO:0006508//proteolysis;GO:0006915//apoptotic process;GO:0006955//immune response	--
ENST00000300249	MAPRE2	microtubule associated protein RP/EB family member 2 [Source:HGNC Symbol;Acc:HGNC:6891]	-	-	-	-	GO:0005737//cytoplasm;GO:0005815//microtubule organizing center;GO:0005856//cytoskeleton;GO:0005874//microtubule;GO:0005881//cytoplasmic microtubule;GO:0005925//focal adhesion;GO:0015630//microtubule cytoskeleton;GO:0035371//microtubule plus-end;GO:0051233//spindle midzone	GO:0005515//protein binding;GO:0008017//microtubule binding;GO:0019901//protein kinase binding;GO:0042802//identical protein binding;GO:0051010//microtubule plus-end binding	GO:0007049//cell cycle;GO:0031110//regulation of microtubule polymerization or depolymerization;GO:0032014//positive regulation of ARF protein signal transduction;GO:0043547//positive regulation of GTPase activity;GO:0051225//spindle assembly;GO:0051301//cell division;GO:0051549//positive regulation of keratinocyte migration;GO:0120183//positive regulation of focal adhesion disassembly;GO:1904825…	--
ENST00000300584	TBC1D2B	TBC1 domain family member 2B [Source:HGNC Symbol;Acc:HGNC:29183]	-	-	-	-	GO:0005769//early endosome;GO:0005829//cytosol	GO:0005096//GTPase activator activity;GO:0005515//protein binding	GO:0006897//endocytosis;GO:0090630//activation of GTPase activity	--
ENST00000301324	TLCD3A	TLC domain containing 3A [Source:HGNC Symbol;Acc:HGNC:29646]	-	-	-	-	GO:0005783//endoplasmic reticulum;GO:0005886//plasma membrane;GO:0016020//membrane;GO:0016021//integral component of membrane	GO:0005515//protein binding	GO:0008150//biological_process;GO:0055088//lipid homeostasis	--
ENST00000301455	ANGPTL4	angiopoietin like 4 [Source:HGNC Symbol;Acc:HGNC:16039]	Organismal Systems;Organismal Systems	Endocrine system;Digestive system	ko03320//PPAR signaling pathway;ko04979//Cholesterol metabolism	K08767;K08767	GO:0005576//extracellular region;GO:0005615//extracellular space;GO:0062023//collagen-containing extracellular matrix;GO:0072562//blood microparticle	GO:0004857//enzyme inhibitor activity;GO:0005102//signaling receptor binding;GO:0005515//protein binding;GO:0042802//identical protein binding	GO:0001525//angiogenesis;GO:0001666//response to hypoxia;GO:0006629//lipid metabolic process;GO:0043066//negative regulation of apoptotic process;GO:0043335//protein unfolding;GO:0045766//positive regulation of angiogenesis;GO:0051005//negative regulation of lipoprotein lipase activity;GO:0070328//triglyceride homeostasis;GO:2000352//negative regulation of endothelial cell apoptotic process	--
ENST00000301838	FADD	Fas associated via death domain [Source:HGNC Symbol;Acc:HGNC:3573]	Human Diseases;Human Diseases;Human Diseases;Human Diseases;Human Diseases;Human Diseases;Human Diseases;Human Diseases;Human Diseases;Human Diseases;Human Diseases;Organismal Systems;Cellular Processes;Human Diseases;Human Diseases;Human Diseases;Human Diseases;Human Diseases;Human Diseases;Cellular Processes;Human Diseases;Environmental Information Processing;Organismal Systems;Organismal Syste…	Cancer: overview;Neurodegenerative disease;Infectious disease: viral;Neurodegenerative disease;Infectious disease: viral;Infectious disease: bacterial;Infectious disease: viral;Infectious disease: viral;Infectious disease: viral;Infectious disease: viral;Infectious disease: bacterial;Immune system;Cell growth and death;Infectious disease: viral;Infectious disease: bacterial;Infectious disease: vi…	ko05200//Pathways in cancer;ko05022//Pathways of neurodegeneration - multiple diseases;ko05168//Herpes simplex virus 1 infection;ko05010//Alzheimer disease;ko05165//Human papillomavirus infection;ko05132//Salmonella infection;ko05163//Human cytomegalovirus infection;ko05170//Human immunodeficiency virus 1 infection;ko05169//Epstein-Barr virus infection;ko05167//Kaposi sarcoma-associated herpesvir…	K02373;K02373;K02373;K02373;K02373;K02373;K02373;K02373;K02373;K02373;K02373;K02373;K02373;K02373;K02373;K02373;K02373;K02373;K02373;K02373;K02373;K02373;K02373;K02373;K02373;K02373;K02373	GO:0005634//nucleus;GO:0005737//cytoplasm;GO:0005829//cytosol;GO:0005886//plasma membrane;GO:0031264//death-inducing signaling complex;GO:0031265//CD95 death-inducing signaling complex;GO:0032991//protein-containing complex;GO:0043005//neuron projection;GO:0044297//cell body;GO:0045121//membrane raft;GO:0097342//ripoptosome	GO:0002020//protease binding;GO:0005123//death receptor binding;GO:0005164//tumor necrosis factor receptor binding;GO:0005515//protein binding;GO:0032813//tumor necrosis factor receptor superfamily binding;GO:0033612//receptor serine/threonine kinase binding;GO:0035877//death effector domain binding;GO:0042802//identical protein binding;GO:0044877//protein-containing complex binding;GO:0089720//c…	GO:0001822//kidney development;GO:0001916//positive regulation of T cell mediated cytotoxicity;GO:0002376//immune system process;GO:0002821//positive regulation of adaptive immune response;GO:0006915//apoptotic process;GO:0007165//signal transduction;GO:0008625//extrinsic apoptotic signaling pathway via death domain receptors;GO:0032729//positive regulation of interferon-gamma production;GO:00327…	--
ENST00000302035	SLAMF1	signaling lymphocytic activation molecule family member 1 [Source:HGNC Symbol;Acc:HGNC:10903]	Human Diseases	Infectious disease: viral	ko05162//Measles	K06536	GO:0005576//extracellular region;GO:0005886//plasma membrane;GO:0009897//external side of plasma membrane;GO:0009986//cell surface;GO:0016020//membrane;GO:0016021//integral component of membrane;GO:0045335//phagocytic vesicle;GO:0070062//extracellular exosome	GO:0001618//virus receptor activity;GO:0003823//antigen binding;GO:0004888//transmembrane signaling receptor activity;GO:0005515//protein binding;GO:0038023//signaling receptor activity;GO:0042169//SH2 domain binding;GO:0042802//identical protein binding	GO:0001779//natural killer cell differentiation;GO:0001787//natural killer cell proliferation;GO:0002232//leukocyte chemotaxis involved in inflammatory response;GO:0002250//adaptive immune response;GO:0002277//myeloid dendritic cell activation involved in immune response;GO:0002376//immune system process;GO:0002725//negative regulation of T cell cytokine production;GO:0006909//phagocytosis;GO:000…	--
ENST00000302243	DDX19A	DEAD-box helicase 19A [Source:HGNC Symbol;Acc:HGNC:25628]	Genetic Information Processing;Genetic Information Processing	Translation;Translation	ko03013//Nucleocytoplasmic transport;ko03015//mRNA surveillance pathway	K18655;K18655	GO:0005634//nucleus;GO:0005654//nucleoplasm;GO:0005737//cytoplasm;GO:0010494//cytoplasmic stress granule;GO:0016020//membrane	GO:0000166//nucleotide binding;GO:0003674//molecular_function;GO:0003676//nucleic acid binding;GO:0003723//RNA binding;GO:0003724//RNA helicase activity;GO:0004386//helicase activity;GO:0005515//protein binding;GO:0005524//ATP binding;GO:0016787//hydrolase activity;GO:0016887//ATP hydrolysis activity	GO:0008150//biological_process;GO:0016973//poly(A)+ mRNA export from nucleus	--
ENST00000302538	ABR	ABR activator of RhoGEF and GTPase [Source:HGNC Symbol;Acc:HGNC:81]	-	-	-	-	GO:0005829//cytosol;GO:0016020//membrane;GO:0030054//cell junction;GO:0030424//axon;GO:0042995//cell projection;GO:0043197//dendritic spine;GO:0045202//synapse;GO:0098685//Schaffer collateral - CA1 synapse;GO:0098978//glutamatergic synapse	GO:0004674//protein serine/threonine kinase activity;GO:0005085//guanyl-nucleotide exchange factor activity;GO:0005096//GTPase activator activity;GO:0005515//protein binding	GO:0006468//protein phosphorylation;GO:0007165//signal transduction;GO:0007264//small GTPase mediated signal transduction;GO:0035556//intracellular signal transduction;GO:0043547//positive regulation of GTPase activity;GO:0050804//modulation of chemical synaptic transmission;GO:0051056//regulation of small GTPase mediated signal transduction;GO:0090630//activation of GTPase activity	--
ENST00000302851	ZNF561	zinc finger protein 561 [Source:HGNC Symbol;Acc:HGNC:28684]	Human Diseases	Infectious disease: viral	ko05168//Herpes simplex virus 1 infection	K09228	GO:0005634//nucleus	GO:0000978//RNA polymerase II cis-regulatory region sequence-specific DNA binding;GO:0000981//DNA-binding transcription factor activity, RNA polymerase II-specific;GO:0003677//DNA binding;GO:0046872//metal ion binding	GO:0006355//regulation of transcription, DNA-templated;GO:0006357//regulation of transcription by RNA polymerase II	zf-C2H2
ENST00000302987	IL16	interleukin 16 [Source:HGNC Symbol;Acc:HGNC:5980]	Environmental Information Processing	Signaling molecules and interaction	ko04060//Cytokine-cytokine receptor interaction	K22628	GO:0005576//extracellular region;GO:0005615//extracellular space;GO:0005634//nucleus;GO:0005737//cytoplasm;GO:0005829//cytosol;GO:0005886//plasma membrane;GO:0005925//focal adhesion;GO:0016607//nuclear speck;GO:0090543//Flemming body	GO:0005125//cytokine activity;GO:0005515//protein binding;GO:0042609//CD4 receptor binding	GO:0006935//chemotaxis;GO:0006955//immune response;GO:0007165//signal transduction;GO:0030595//leukocyte chemotaxis;GO:0032730//positive regulation of interleukin-1 alpha production;GO:0032735//positive regulation of interleukin-12 production;GO:0032755//positive regulation of interleukin-6 production;GO:0050729//positive regulation of inflammatory response;GO:0050930//induction of positive chemo…	--
ENST00000303924	HAS2	hyaluronan synthase 2 [Source:HGNC Symbol;Acc:HGNC:4819]	-	-	-	-	GO:0005737//cytoplasm;GO:0005789//endoplasmic reticulum membrane;GO:0005794//Golgi apparatus;GO:0005886//plasma membrane;GO:0005887//integral component of plasma membrane;GO:0016020//membrane;GO:0016021//integral component of membrane;GO:0031410//cytoplasmic vesicle;GO:0044853//plasma membrane raft	GO:0005515//protein binding;GO:0016740//transferase activity;GO:0016757//glycosyltransferase activity;GO:0042802//identical protein binding;GO:0050501//hyaluronan synthase activity	GO:0001570//vasculogenesis;GO:0001822//kidney development;GO:0008284//positive regulation of cell population proliferation;GO:0010838//positive regulation of keratinocyte proliferation;GO:0014911//positive regulation of smooth muscle cell migration;GO:0030212//hyaluronan metabolic process;GO:0030213//hyaluronan biosynthetic process;GO:0030335//positive regulation of cell migration;GO:0035810//pos…	--
ENST00000304863	UQCRFS1	ubiquinol-cytochrome c reductase, Rieske iron-sulfur polypeptide 1 [Source:HGNC Symbol;Acc:HGNC:12587]	Metabolism;Human Diseases;Human Diseases;Human Diseases;Human Diseases;Human Diseases;Human Diseases;Organismal Systems;Human Diseases;Human Diseases;Human Diseases;Metabolism;Organismal Systems	Global and overview maps;Neurodegenerative disease;Neurodegenerative disease;Neurodegenerative disease;Neurodegenerative disease;Neurodegenerative disease;Neurodegenerative disease;Environmental adaptation;Cancer: overview;Cardiovascular disease;Endocrine and metabolic disease;Energy metabolism;Circulatory system	ko01100//Metabolic pathways;ko05022//Pathways of neurodegeneration - multiple diseases;ko05010//Alzheimer disease;ko05014//Amyotrophic lateral sclerosis;ko05016//Huntington disease;ko05012//Parkinson disease;ko05020//Prion disease;ko04714//Thermogenesis;ko05208//Chemical carcinogenesis - reactive oxygen species;ko05415//Diabetic cardiomyopathy;ko04932//Non-alcoholic fatty liver disease;ko00190//O…	K00411;K00411;K00411;K00411;K00411;K00411;K00411;K00411;K00411;K00411;K00411;K00411;K00411	GO:0005739//mitochondrion;GO:0005743//mitochondrial inner membrane;GO:0005750//mitochondrial respiratory chain complex III;GO:0005751//mitochondrial respiratory chain complex IV;GO:0016020//membrane;GO:0016021//integral component of membrane;GO:0070469//respirasome	GO:0005515//protein binding;GO:0008121//ubiquinol-cytochrome-c reductase activity;GO:0016491//oxidoreductase activity;GO:0046872//metal ion binding;GO:0051536//iron-sulfur cluster binding;GO:0051537//2 iron, 2 sulfur cluster binding	GO:0006122//mitochondrial electron transport, ubiquinol to cytochrome c;GO:0022904//respiratory electron transport chain;GO:0034551//mitochondrial respiratory chain complex III assembly;GO:1902600//proton transmembrane transport	--
ENST00000304916	LRATD2	LRAT domain containing 2 [Source:HGNC Symbol;Acc:HGNC:24166]	-	-	-	-	GO:0005737//cytoplasm;GO:0005886//plasma membrane	GO:0005515//protein binding	-	--
ENST00000304987	SIK2	salt inducible kinase 2 [Source:HGNC Symbol;Acc:HGNC:21680]	Organismal Systems	Endocrine system	ko04922//Glucagon signaling pathway	K16311	GO:0005737//cytoplasm	GO:0000166//nucleotide binding;GO:0000287//magnesium ion binding;GO:0004672//protein kinase activity;GO:0004674//protein serine/threonine kinase activity;GO:0004712//protein serine/threonine/tyrosine kinase activity;GO:0005515//protein binding;GO:0005524//ATP binding;GO:0016301//kinase activity;GO:0016740//transferase activity;GO:0046872//metal ion binding;GO:0106310//protein serine kinase activi…	GO:0006468//protein phosphorylation;GO:0016310//phosphorylation;GO:0035556//intracellular signal transduction;GO:0042149//cellular response to glucose starvation;GO:0046626//regulation of insulin receptor signaling pathway;GO:0046777//protein autophosphorylation	--
ENST00000305620	KRT74	keratin 74 [Source:HGNC Symbol;Acc:HGNC:28929]	-	-	-	-	GO:0005737//cytoplasm;GO:0005829//cytosol;GO:0005882//intermediate filament;GO:0045095//keratin filament;GO:0070062//extracellular exosome	GO:0005515//protein binding;GO:1990254//keratin filament binding	GO:0045104//intermediate filament cytoskeleton organization;GO:0070268//cornification	--
ENST00000305641	LCMT2	leucine carboxyl methyltransferase 2 [Source:HGNC Symbol;Acc:HGNC:17558]	-	-	-	-	GO:0005737//cytoplasm	GO:0005515//protein binding;GO:0008168//methyltransferase activity;GO:0008175//tRNA methyltransferase activity;GO:0016740//transferase activity	GO:0006400//tRNA modification;GO:0008033//tRNA processing;GO:0030488//tRNA methylation;GO:0031591//wybutosine biosynthetic process;GO:0032259//methylation	--
ENST00000305963	MMGT1	membrane magnesium transporter 1 [Source:HGNC Symbol;Acc:HGNC:28100]	-	-	-	-	GO:0000139//Golgi membrane;GO:0005737//cytoplasm;GO:0005768//endosome;GO:0005769//early endosome;GO:0005783//endoplasmic reticulum;GO:0005789//endoplasmic reticulum membrane;GO:0005794//Golgi apparatus;GO:0005886//plasma membrane;GO:0010008//endosome membrane;GO:0016020//membrane;GO:0016021//integral component of membrane;GO:0030176//integral component of endoplasmic reticulum membrane;GO:0031901…	GO:0005515//protein binding;GO:0015087//cobalt ion transmembrane transporter activity;GO:0015093//ferrous iron transmembrane transporter activity;GO:0015095//magnesium ion transmembrane transporter activity;GO:0022890//inorganic cation transmembrane transporter activity;GO:0032977//membrane insertase activity	GO:0006812//cation transport;GO:0006824//cobalt ion transport;GO:0006825//copper ion transport;GO:0006826//iron ion transport;GO:0015693//magnesium ion transport;GO:0034755//iron ion transmembrane transport;GO:0045050//protein insertion into ER membrane by stop-transfer membrane-anchor sequence;GO:0071816//tail-anchored membrane protein insertion into ER membrane;GO:1903830//magnesium ion transme…	--
ENST00000306100	FSTL5	follistatin like 5 [Source:HGNC Symbol;Acc:HGNC:21386]	-	-	-	-	GO:0005576//extracellular region	GO:0005509//calcium ion binding;GO:0005515//protein binding;GO:0046872//metal ion binding	GO:0030154//cell differentiation	--
ENST00000306268	FOXI1	forkhead box I1 [Source:HGNC Symbol;Acc:HGNC:3815]	-	-	-	-	GO:0000785//chromatin;GO:0005634//nucleus;GO:0005730//nucleolus;GO:0043231//intracellular membrane-bounded organelle	GO:0000976//transcription cis-regulatory region binding;GO:0000978//RNA polymerase II cis-regulatory region sequence-specific DNA binding;GO:0000981//DNA-binding transcription factor activity, RNA polymerase II-specific;GO:0001228//DNA-binding transcription activator activity, RNA polymerase II-specific;GO:0003677//DNA binding;GO:0003700//DNA-binding transcription factor activity;GO:0005515//prot…	GO:0006355//regulation of transcription, DNA-templated;GO:0006357//regulation of transcription by RNA polymerase II;GO:0009653//anatomical structure morphogenesis;GO:0009792//embryo development ending in birth or egg hatching;GO:0030154//cell differentiation;GO:0042472//inner ear morphogenesis;GO:0045893//positive regulation of transcription, DNA-templated;GO:0045944//positive regulation of trans…	Fork_head
ENST00000306433	POLR3D	RNA polymerase III subunit D [Source:HGNC Symbol;Acc:HGNC:1080]	Organismal Systems;Genetic Information Processing	Immune system;Transcription	ko04623//Cytosolic DNA-sensing pathway;ko03020//RNA polymerase	K03026;K03026	GO:0005634//nucleus;GO:0005654//nucleoplasm;GO:0005666//RNA polymerase III complex;GO:0005829//cytosol	GO:0003677//DNA binding;GO:0003682//chromatin binding;GO:0003899//DNA-directed 5'-3' RNA polymerase activity	GO:0002376//immune system process;GO:0006383//transcription by RNA polymerase III;GO:0032728//positive regulation of interferon-beta production;GO:0045087//innate immune response;GO:0045089//positive regulation of innate immune response;GO:0051607//defense response to virus	--
ENST00000306503	SOCS5	suppressor of cytokine signaling 5 [Source:HGNC Symbol;Acc:HGNC:16852]	Environmental Information Processing;Organismal Systems	Signal transduction;Endocrine system	ko04630//JAK-STAT signaling pathway;ko04917//Prolactin signaling pathway	K04698;K04698	GO:0005829//cytosol;GO:0005942//phosphatidylinositol 3-kinase complex	GO:0005154//epidermal growth factor receptor binding;GO:0005515//protein binding;GO:0030971//receptor tyrosine kinase binding;GO:0046935//1-phosphatidylinositol-3-kinase regulator activity	GO:0007173//epidermal growth factor receptor signaling pathway;GO:0007175//negative regulation of epidermal growth factor-activated receptor activity;GO:0007259//receptor signaling pathway via JAK-STAT;GO:0009968//negative regulation of signal transduction;GO:0016567//protein ubiquitination;GO:0019221//cytokine-mediated signaling pathway;GO:0032436//positive regulation of proteasomal ubiquitin-de…	--
ENST00000306560	HAS3	hyaluronan synthase 3 [Source:HGNC Symbol;Acc:HGNC:4820]	-	-	-	-	GO:0005634//nucleus;GO:0005737//cytoplasm;GO:0005886//plasma membrane;GO:0005887//integral component of plasma membrane;GO:0016020//membrane;GO:0016021//integral component of membrane;GO:0036117//hyaluranon cable	GO:0005515//protein binding;GO:0016740//transferase activity;GO:0016757//glycosyltransferase activity;GO:0042802//identical protein binding;GO:0050501//hyaluronan synthase activity	GO:0005975//carbohydrate metabolic process;GO:0030213//hyaluronan biosynthetic process;GO:0045226//extracellular polysaccharide biosynthetic process;GO:0045893//positive regulation of transcription, DNA-templated;GO:0085029//extracellular matrix assembly;GO:1900106//positive regulation of hyaluranon cable assembly	--
ENST00000307839	RPL15	ribosomal protein L15 [Source:HGNC Symbol;Acc:HGNC:10306]	Human Diseases;Genetic Information Processing	Infectious disease: viral;Translation	ko05171//Coronavirus disease - COVID-19;ko03010//Ribosome	K02877;K02877	GO:0005634//nucleus;GO:0005737//cytoplasm;GO:0005829//cytosol;GO:0005840//ribosome;GO:0016020//membrane;GO:0022625//cytosolic large ribosomal subunit;GO:0022626//cytosolic ribosome	GO:0003723//RNA binding;GO:0003735//structural constituent of ribosome;GO:0005515//protein binding;GO:0045296//cadherin binding	GO:0002181//cytoplasmic translation;GO:0006412//translation	--
ENST00000307954	FNIP1	folliculin interacting protein 1 [Source:HGNC Symbol;Acc:HGNC:29418]	Environmental Information Processing	Signal transduction	ko04150//mTOR signaling pathway	K20400	GO:0005737//cytoplasm;GO:0005764//lysosome;GO:0005765//lysosomal membrane;GO:0005829//cytosol;GO:0016020//membrane	GO:0005085//guanyl-nucleotide exchange factor activity;GO:0005515//protein binding;GO:0019899//enzyme binding;GO:0042030//ATPase inhibitor activity;GO:0051087//chaperone binding	GO:0000122//negative regulation of transcription by RNA polymerase II;GO:0001932//regulation of protein phosphorylation;GO:0001934//positive regulation of protein phosphorylation;GO:0002327//immature B cell differentiation;GO:0002904//positive regulation of B cell apoptotic process;GO:0008285//negative regulation of cell population proliferation;GO:0009267//cellular response to starvation;GO:0031…	--
ENST00000308234	RGMB	repulsive guidance molecule BMP co-receptor b [Source:HGNC Symbol;Acc:HGNC:26896]	Environmental Information Processing	Signal transduction	ko04350//TGF-beta signaling pathway	K06847	GO:0005793//endoplasmic reticulum-Golgi intermediate compartment;GO:0005886//plasma membrane;GO:0016020//membrane;GO:0031225//anchored component of membrane;GO:0045121//membrane raft;GO:0046658//anchored component of plasma membrane;GO:0110165//cellular anatomical entity	GO:0005515//protein binding;GO:0015026//coreceptor activity;GO:0042802//identical protein binding	GO:0007155//cell adhesion;GO:0007165//signal transduction;GO:0030509//BMP signaling pathway;GO:0045893//positive regulation of transcription, DNA-templated	--
ENST00000308377	SLFN11	schlafen family member 11 [Source:HGNC Symbol;Acc:HGNC:26633]	-	-	-	-	GO:0005634//nucleus;GO:0005654//nucleoplasm;GO:0005694//chromosome;GO:0005829//cytosol;GO:0090734//site of DNA damage	GO:0000049//tRNA binding;GO:0000166//nucleotide binding;GO:0003723//RNA binding;GO:0004386//helicase activity;GO:0005515//protein binding;GO:0005524//ATP binding;GO:0016787//hydrolase activity;GO:0016887//ATP hydrolysis activity	GO:0002376//immune system process;GO:0006974//cellular response to DNA damage stimulus;GO:0008156//negative regulation of DNA replication;GO:0010942//positive regulation of cell death;GO:0043111//replication fork arrest;GO:0051607//defense response to virus;GO:2000134//negative regulation of G1/S transition of mitotic cell cycle	--
ENST00000308824	PCMTD2	protein-L-isoaspartate (D-aspartate) O-methyltransferase domain containing 2 [Source:HGNC Symbol;Acc:HGNC:15882]	-	-	-	-	GO:0005737//cytoplasm	GO:0004719//protein-L-isoaspartate (D-aspartate) O-methyltransferase activity;GO:0005515//protein binding	GO:0006464//cellular protein modification process;GO:0006479//protein methylation;GO:0006807//nitrogen compound metabolic process;GO:0044238//primary metabolic process;GO:0044260//cellular macromolecule metabolic process;GO:0044267//cellular protein metabolic process	--
ENST00000309415	SH3RF3	SH3 domain containing ring finger 3 [Source:HGNC Symbol;Acc:HGNC:24699]	-	-	-	-	-	GO:0005515//protein binding;GO:0016740//transferase activity;GO:0046872//metal ion binding;GO:0061630//ubiquitin protein ligase activity	GO:0006915//apoptotic process;GO:0016567//protein ubiquitination;GO:0032436//positive regulation of proteasomal ubiquitin-dependent protein catabolic process;GO:0046328//regulation of JNK cascade;GO:0046330//positive regulation of JNK cascade;GO:0051865//protein autoubiquitination	--
ENST00000309594	MRPL57	mitochondrial ribosomal protein L57 [Source:HGNC Symbol;Acc:HGNC:14514]	-	-	-	-	GO:0005739//mitochondrion;GO:0005743//mitochondrial inner membrane;GO:0005761//mitochondrial ribosome;GO:0005762//mitochondrial large ribosomal subunit;GO:0005840//ribosome	GO:0003735//structural constituent of ribosome;GO:0005515//protein binding	GO:0006412//translation;GO:0032543//mitochondrial translation	--
ENST00000309608	FAM86B2	family with sequence similarity 86 member B2 [Source:HGNC Symbol;Acc:HGNC:32222]	-	-	-	-	GO:0032991//protein-containing complex	GO:0005515//protein binding;GO:0008168//methyltransferase activity;GO:0016740//transferase activity	GO:0008150//biological_process;GO:0032259//methylation	--
ENST00000309660	PTPN2	protein tyrosine phosphatase non-receptor type 2 [Source:HGNC Symbol;Acc:HGNC:9650]	Environmental Information Processing	Signal transduction	ko04630//JAK-STAT signaling pathway	K18026	GO:0005634//nucleus;GO:0005654//nucleoplasm;GO:0005737//cytoplasm;GO:0005783//endoplasmic reticulum;GO:0005793//endoplasmic reticulum-Golgi intermediate compartment;GO:0005829//cytosol;GO:0005886//plasma membrane;GO:0016020//membrane;GO:0016021//integral component of membrane	GO:0004721//phosphoprotein phosphatase activity;GO:0004725//protein tyrosine phosphatase activity;GO:0005178//integrin binding;GO:0005515//protein binding;GO:0016787//hydrolase activity;GO:0016791//phosphatase activity;GO:0019901//protein kinase binding;GO:0019905//syntaxin binding;GO:0030971//receptor tyrosine kinase binding;GO:0097677//STAT family protein binding	GO:0000122//negative regulation of transcription by RNA polymerase II;GO:0006470//protein dephosphorylation;GO:0008285//negative regulation of cell population proliferation;GO:0008286//insulin receptor signaling pathway;GO:0010804//negative regulation of tumor necrosis factor-mediated signaling pathway;GO:0010888//negative regulation of lipid storage;GO:0016311//dephosphorylation;GO:0030183//B ce…	--
ENST00000310256	ARV1	ARV1 homolog, fatty acid homeostasis modulator [Source:HGNC Symbol;Acc:HGNC:29561]	-	-	-	-	GO:0005783//endoplasmic reticulum;GO:0005789//endoplasmic reticulum membrane;GO:0005794//Golgi apparatus;GO:0016020//membrane;GO:0016021//integral component of membrane;GO:0032541//cortical endoplasmic reticulum	GO:0005515//protein binding;GO:0015248//sterol transporter activity	GO:0006629//lipid metabolic process;GO:0006665//sphingolipid metabolic process;GO:0006695//cholesterol biosynthetic process;GO:0006869//lipid transport;GO:0008202//steroid metabolic process;GO:0008203//cholesterol metabolic process;GO:0008206//bile acid metabolic process;GO:0016125//sterol metabolic process;GO:0030301//cholesterol transport;GO:0032366//intracellular sterol transport;GO:0032383//r…	--
ENST00000310260	VANGL1	VANGL planar cell polarity protein 1 [Source:HGNC Symbol;Acc:HGNC:15512]	Environmental Information Processing	Signal transduction	ko04310//Wnt signaling pathway	K04510	GO:0005886//plasma membrane;GO:0016020//membrane;GO:0016021//integral component of membrane;GO:0016328//lateral plasma membrane	GO:0005515//protein binding	GO:0007275//multicellular organism development;GO:0043473//pigmentation;GO:0060071//Wnt signaling pathway, planar cell polarity pathway	--
ENST00000310397	SNED1	sushi, nidogen and EGF like domains 1 [Source:HGNC Symbol;Acc:HGNC:24696]	-	-	-	-	GO:0005576//extracellular region	GO:0005112//Notch binding;GO:0005509//calcium ion binding;GO:0005515//protein binding	GO:0007160//cell-matrix adhesion	--
ENST00000310998	TTLL9	tubulin tyrosine ligase like 9 [Source:HGNC Symbol;Acc:HGNC:16118]	-	-	-	-	GO:0005737//cytoplasm;GO:0005856//cytoskeleton;GO:0005874//microtubule;GO:0005929//cilium;GO:0031514//motile cilium;GO:0036064//ciliary basal body;GO:0042995//cell projection	GO:0000166//nucleotide binding;GO:0005524//ATP binding;GO:0015631//tubulin binding;GO:0016874//ligase activity;GO:0046872//metal ion binding;GO:0070740//tubulin-glutamic acid ligase activity	GO:0000226//microtubule cytoskeleton organization;GO:0006464//cellular protein modification process;GO:0018095//protein polyglutamylation;GO:0030317//flagellated sperm motility	--
ENST00000311275	ZMYND8	zinc finger MYND-type containing 8 [Source:HGNC Symbol;Acc:HGNC:9397]	-	-	-	-	GO:0005634//nucleus;GO:0005654//nucleoplasm;GO:0005737//cytoplasm;GO:0005794//Golgi apparatus	GO:0003714//transcription corepressor activity;GO:0005515//protein binding;GO:0008270//zinc ion binding;GO:0019904//protein domain specific binding;GO:0035064//methylated histone binding;GO:0046872//metal ion binding;GO:0070577//lysine-acetylated histone binding;GO:0140297//DNA-binding transcription factor binding	GO:0006355//regulation of transcription, DNA-templated;GO:0030336//negative regulation of cell migration;GO:0045892//negative regulation of transcription, DNA-templated	--
ENST00000311772	PPP1R8	protein phosphatase 1 regulatory subunit 8 [Source:HGNC Symbol;Acc:HGNC:9296]	-	-	-	-	GO:0005634//nucleus;GO:0005654//nucleoplasm;GO:0005681//spliceosomal complex;GO:0005737//cytoplasm;GO:0016607//nuclear speck	GO:0003677//DNA binding;GO:0003723//RNA binding;GO:0003729//mRNA binding;GO:0004518//nuclease activity;GO:0004519//endonuclease activity;GO:0004864//protein phosphatase inhibitor activity;GO:0004865//protein serine/threonine phosphatase inhibitor activity;GO:0005515//protein binding;GO:0008995//ribonuclease E activity;GO:0016787//hydrolase activity;GO:0019888//protein phosphatase regulator activi…	GO:0006397//mRNA processing;GO:0006401//RNA catabolic process;GO:0008283//cell population proliferation;GO:0008380//RNA splicing;GO:0035308//negative regulation of protein dephosphorylation;GO:0043086//negative regulation of catalytic activity;GO:0050790//regulation of catalytic activity;GO:0090305//nucleic acid phosphodiester bond hydrolysis;GO:0090501//RNA phosphodiester bond hydrolysis	--
ENST00000312777	TCHP	trichoplein keratin filament binding [Source:HGNC Symbol;Acc:HGNC:28135]	-	-	-	-	GO:0005737//cytoplasm;GO:0005739//mitochondrion;GO:0005813//centrosome;GO:0005829//cytosol;GO:0005856//cytoskeleton;GO:0005882//intermediate filament;GO:0005886//plasma membrane;GO:0016020//membrane;GO:0030054//cell junction;GO:0030057//desmosome;GO:0045095//keratin filament;GO:0045179//apical cortex	GO:0005515//protein binding	GO:0006915//apoptotic process;GO:0030030//cell projection organization;GO:0030308//negative regulation of cell growth;GO:1902018//negative regulation of cilium assembly	--
ENST00000313851	FAM216B	family with sequence similarity 216 member B [Source:HGNC Symbol;Acc:HGNC:26883]	-	-	-	-	-	-	-	--
ENST00000314256	TMEM94	transmembrane protein 94 [Source:HGNC Symbol;Acc:HGNC:28983]	-	-	-	-	GO:0016020//membrane;GO:0016021//integral component of membrane	-	-	--
ENST00000314319	ARHGAP28	Rho GTPase activating protein 28 [Source:HGNC Symbol;Acc:HGNC:25509]	-	-	-	-	GO:0005737//cytoplasm;GO:0005829//cytosol	GO:0005096//GTPase activator activity	GO:0007165//signal transduction;GO:0030833//regulation of actin filament polymerization;GO:0050790//regulation of catalytic activity;GO:0051056//regulation of small GTPase mediated signal transduction;GO:0051497//negative regulation of stress fiber assembly;GO:1904425//negative regulation of GTP binding	--
ENST00000314534	IQCF1	IQ motif containing F1 [Source:HGNC Symbol;Acc:HGNC:28607]	-	-	-	-	GO:0001669//acrosomal vesicle;GO:0031410//cytoplasmic vesicle	GO:0005515//protein binding;GO:0005516//calmodulin binding	GO:0060474//positive regulation of flagellated sperm motility involved in capacitation;GO:2000344//positive regulation of acrosome reaction	--
ENST00000314675	UBXN11	UBX domain protein 11 [Source:HGNC Symbol;Acc:HGNC:30600]	-	-	-	-	GO:0005737//cytoplasm;GO:0005829//cytosol;GO:0005856//cytoskeleton	GO:0005515//protein binding;GO:0043130//ubiquitin binding	GO:0043161//proteasome-mediated ubiquitin-dependent protein catabolic process	--
ENST00000314915	BDNF	brain derived neurotrophic factor [Source:HGNC Symbol;Acc:HGNC:1033]	Human Diseases;Environmental Information Processing;Environmental Information Processing;Human Diseases;Environmental Information Processing;Environmental Information Processing;Organismal Systems;Human Diseases;Human Diseases	Neurodegenerative disease;Signal transduction;Signal transduction;Neurodegenerative disease;Signal transduction;Signal transduction;Nervous system;Substance dependence;Substance dependence	ko05022//Pathways of neurodegeneration - multiple diseases;ko04151//PI3K-Akt signaling pathway;ko04010//MAPK signaling pathway;ko05016//Huntington disease;ko04014//Ras signaling pathway;ko04024//cAMP signaling pathway;ko04722//Neurotrophin signaling pathway;ko05034//Alcoholism;ko05030//Cocaine addiction	K04355;K04355;K04355;K04355;K04355;K04355;K04355;K04355;K04355	GO:0005576//extracellular region;GO:0005615//extracellular space;GO:0005737//cytoplasm;GO:0005739//mitochondrion;GO:0008021//synaptic vesicle;GO:0016607//nuclear speck;GO:0030424//axon;GO:0030425//dendrite;GO:0048471//perinuclear region of cytoplasm	GO:0005102//signaling receptor binding;GO:0005163//nerve growth factor receptor binding;GO:0005515//protein binding;GO:0008083//growth factor activity	GO:0007165//signal transduction;GO:0007169//transmembrane receptor protein tyrosine kinase signaling pathway;GO:0007399//nervous system development;GO:0007411//axon guidance;GO:0007416//synapse assembly;GO:0007422//peripheral nervous system development;GO:0007613//memory;GO:0010832//negative regulation of myotube differentiation;GO:0010976//positive regulation of neuron projection development;GO:…	--
ENST00000314992	EXD1	exonuclease 3'-5' domain containing 1 [Source:HGNC Symbol;Acc:HGNC:28507]	-	-	-	-	GO:0005737//cytoplasm;GO:0043186//P granule;GO:1990923//PET complex	GO:0003676//nucleic acid binding;GO:0003723//RNA binding;GO:0005515//protein binding;GO:0008408//3'-5' exonuclease activity;GO:0042803//protein homodimerization activity	GO:0006139//nucleobase-containing compound metabolic process;GO:0031047//gene silencing by RNA;GO:0034587//piRNA metabolic process;GO:0051321//meiotic cell cycle	--
ENST00000315127	EDC3	enhancer of mRNA decapping 3 [Source:HGNC Symbol;Acc:HGNC:26114]	Genetic Information Processing	Folding, sorting and degradation	ko03018//RNA degradation	K12615	GO:0000932//P-body;GO:0005737//cytoplasm;GO:0005829//cytosol;GO:0016020//membrane;GO:0036464//cytoplasmic ribonucleoprotein granule	GO:0003723//RNA binding;GO:0003729//mRNA binding;GO:0005515//protein binding;GO:0042802//identical protein binding	GO:0031087//deadenylation-independent decapping of nuclear-transcribed mRNA;GO:0033962//P-body assembly;GO:0090502//RNA phosphodiester bond hydrolysis, endonucleolytic	--
ENST00000315251	CHDH	choline dehydrogenase [Source:HGNC Symbol;Acc:HGNC:24288]	Metabolism;Metabolism	Global and overview maps;Amino acid metabolism	ko01100//Metabolic pathways;ko00260//Glycine, serine and threonine metabolism	K00108;K00108	GO:0005739//mitochondrion;GO:0005743//mitochondrial inner membrane;GO:0016020//membrane	GO:0005515//protein binding;GO:0008812//choline dehydrogenase activity;GO:0016491//oxidoreductase activity;GO:0016614//oxidoreductase activity, acting on CH-OH group of donors;GO:0050660//flavin adenine dinucleotide binding	GO:0019285//glycine betaine biosynthetic process from choline;GO:0042426//choline catabolic process	--
ENST00000315274	MMP1	matrix metallopeptidase 1 [Source:HGNC Symbol;Acc:HGNC:7155]	Human Diseases;Human Diseases;Human Diseases;Organismal Systems;Organismal Systems;Organismal Systems;Human Diseases;Human Diseases	Cancer: overview;Infectious disease: viral;Cardiovascular disease;Endocrine system;Immune system;Endocrine system;Immune disease;Cancer: specific types	ko05200//Pathways in cancer;ko05171//Coronavirus disease - COVID-19;ko05417//Lipid and atherosclerosis;ko04926//Relaxin signaling pathway;ko04657//IL-17 signaling pathway;ko03320//PPAR signaling pathway;ko05323//Rheumatoid arthritis;ko05219//Bladder cancer	K01388;K01388;K01388;K01388;K01388;K01388;K01388;K01388	GO:0005576//extracellular region;GO:0031012//extracellular matrix	GO:0004175//endopeptidase activity;GO:0004222//metalloendopeptidase activity;GO:0004252//serine-type endopeptidase activity;GO:0008233//peptidase activity;GO:0008237//metallopeptidase activity;GO:0008270//zinc ion binding;GO:0016787//hydrolase activity;GO:0046872//metal ion binding	GO:0006508//proteolysis;GO:0022617//extracellular matrix disassembly;GO:0030198//extracellular matrix organization;GO:0030574//collagen catabolic process;GO:0031334//positive regulation of protein-containing complex assembly;GO:0044267//cellular protein metabolic process;GO:0071492//cellular response to UV-A	--
ENST00000315289	RTKN2	rhotekin 2 [Source:HGNC Symbol;Acc:HGNC:19364]	-	-	-	-	GO:0005634//nucleus;GO:0005737//cytoplasm;GO:0005886//plasma membrane	-	GO:0007165//signal transduction;GO:0008284//positive regulation of cell population proliferation;GO:0030097//hemopoiesis;GO:0051092//positive regulation of NF-kappaB transcription factor activity;GO:1901224//positive regulation of NIK/NF-kappaB signaling;GO:2001243//negative regulation of intrinsic apoptotic signaling pathway	--
ENST00000315330	CLEC1A	C-type lectin domain family 1 member A [Source:HGNC Symbol;Acc:HGNC:24355]	-	-	-	-	GO:0005622//intracellular anatomical structure;GO:0005887//integral component of plasma membrane;GO:0016020//membrane;GO:0016021//integral component of membrane	GO:0004888//transmembrane signaling receptor activity;GO:0005515//protein binding;GO:0030246//carbohydrate binding	GO:0006952//defense response;GO:0007166//cell surface receptor signaling pathway	--
ENST00000315691	DIPK2A	divergent protein kinase domain 2A [Source:HGNC Symbol;Acc:HGNC:28490]	-	-	-	-	GO:0000139//Golgi membrane;GO:0005576//extracellular region;GO:0005615//extracellular space;GO:0005794//Golgi apparatus;GO:0030126//COPI vesicle coat;GO:0030137//COPI-coated vesicle;GO:0031410//cytoplasmic vesicle	-	GO:0014066//regulation of phosphatidylinositol 3-kinase signaling;GO:0034392//negative regulation of smooth muscle cell apoptotic process;GO:0060038//cardiac muscle cell proliferation;GO:1900020//positive regulation of protein kinase C activity	--
ENST00000316341	SLC12A4	solute carrier family 12 member 4 [Source:HGNC Symbol;Acc:HGNC:10913]	-	-	-	-	GO:0005765//lysosomal membrane;GO:0005886//plasma membrane;GO:0005887//integral component of plasma membrane;GO:0016020//membrane;GO:0016021//integral component of membrane;GO:0045202//synapse	GO:0005515//protein binding;GO:0008519//ammonium transmembrane transporter activity;GO:0015293//symporter activity;GO:0015377//cation:chloride symporter activity;GO:0015379//potassium:chloride symporter activity;GO:0019901//protein kinase binding;GO:0022857//transmembrane transporter activity	GO:0006811//ion transport;GO:0006813//potassium ion transport;GO:0006884//cell volume homeostasis;GO:0007268//chemical synaptic transmission;GO:0015698//inorganic anion transport;GO:0055064//chloride ion homeostasis;GO:0055075//potassium ion homeostasis;GO:0055085//transmembrane transport;GO:0071805//potassium ion transmembrane transport;GO:0140157//ammonium import across plasma membrane;GO:19024…	--
ENST00000316361	KCNA2	potassium voltage-gated channel subfamily A member 2 [Source:HGNC Symbol;Acc:HGNC:6220]	-	-	-	-	GO:0005783//endoplasmic reticulum;GO:0005789//endoplasmic reticulum membrane;GO:0005886//plasma membrane;GO:0005887//integral component of plasma membrane;GO:0008076//voltage-gated potassium channel complex;GO:0016020//membrane;GO:0016021//integral component of membrane;GO:0030027//lamellipodium;GO:0030054//cell junction;GO:0030424//axon;GO:0030425//dendrite;GO:0031258//lamellipodium membrane;GO:…	GO:0005216//ion channel activity;GO:0005244//voltage-gated ion channel activity;GO:0005249//voltage-gated potassium channel activity;GO:0005251//delayed rectifier potassium channel activity;GO:0005267//potassium channel activity;GO:0005515//protein binding;GO:0015271//outward rectifier potassium channel activity;GO:0019894//kinesin binding	GO:0006811//ion transport;GO:0006813//potassium ion transport;GO:0014059//regulation of dopamine secretion;GO:0019228//neuronal action potential;GO:0019233//sensory perception of pain;GO:0021633//optic nerve structural organization;GO:0034220//ion transmembrane transport;GO:0034765//regulation of ion transmembrane transport;GO:0045188//regulation of circadian sleep/wake cycle, non-REM sleep;GO:00…	--
ENST00000316491	KRBOX5	KRAB box domain containing 5 [Source:HGNC Symbol;Acc:HGNC:26987]	Human Diseases	Infectious disease: viral	ko05168//Herpes simplex virus 1 infection	K09228	-	GO:0005515//protein binding	GO:0006355//regulation of transcription, DNA-templated	Others
ENST00000316562	PANK2	pantothenate kinase 2 [Source:HGNC Symbol;Acc:HGNC:15894]	Metabolism;Metabolism	Global and overview maps;Metabolism of cofactors and vitamins	ko01100//Metabolic pathways;ko00770//Pantothenate and CoA biosynthesis	K09680;K09680	GO:0005634//nucleus;GO:0005737//cytoplasm;GO:0005739//mitochondrion;GO:0005758//mitochondrial intermembrane space;GO:0005829//cytosol;GO:0016020//membrane;GO:0016021//integral component of membrane	GO:0000166//nucleotide binding;GO:0004594//pantothenate kinase activity;GO:0005515//protein binding;GO:0005524//ATP binding;GO:0016301//kinase activity;GO:0016740//transferase activity	GO:0001525//angiogenesis;GO:0007286//spermatid development;GO:0009060//aerobic respiration;GO:0015937//coenzyme A biosynthetic process;GO:0015939//pantothenate metabolic process;GO:0016310//phosphorylation;GO:0019217//regulation of fatty acid metabolic process;GO:0051881//regulation of mitochondrial membrane potential;GO:0070584//mitochondrion morphogenesis;GO:0090207//regulation of triglyceride …	--
ENST00000316607	NSUN7	NOP2/Sun RNA methyltransferase family member 7 [Source:HGNC Symbol;Acc:HGNC:25857]	-	-	-	-	-	GO:0003723//RNA binding;GO:0008168//methyltransferase activity;GO:0016740//transferase activity	GO:0032259//methylation	--
ENST00000316891	TRIT1	tRNA isopentenyltransferase 1 [Source:HGNC Symbol;Acc:HGNC:20286]	Metabolism	Global and overview maps	ko01100//Metabolic pathways	K00791	GO:0005737//cytoplasm;GO:0005739//mitochondrion;GO:0005759//mitochondrial matrix	GO:0000166//nucleotide binding;GO:0003676//nucleic acid binding;GO:0005515//protein binding;GO:0005524//ATP binding;GO:0008270//zinc ion binding;GO:0016740//transferase activity;GO:0016765//transferase activity, transferring alkyl or aryl (other than methyl) groups;GO:0046872//metal ion binding;GO:0052381//tRNA dimethylallyltransferase activity	GO:0006400//tRNA modification;GO:0008033//tRNA processing;GO:0070900//mitochondrial tRNA modification	--
ENST00000317881	SLC25A5	solute carrier family 25 member 5 [Source:HGNC Symbol;Acc:HGNC:10991]	Human Diseases;Human Diseases;Human Diseases;Human Diseases;Human Diseases;Human Diseases;Environmental Information Processing;Human Diseases;Human Diseases;Human Diseases;Human Diseases;Environmental Information Processing;Cellular Processes;Organismal Systems;Cellular Processes	Neurodegenerative disease;Neurodegenerative disease;Neurodegenerative disease;Neurodegenerative disease;Neurodegenerative disease;Infectious disease: viral;Signal transduction;Cancer: overview;Cardiovascular disease;Neurodegenerative disease;Infectious disease: viral;Signal transduction;Cell growth and death;Immune system;Cell growth and death	ko05022//Pathways of neurodegeneration - multiple diseases;ko05010//Alzheimer disease;ko05016//Huntington disease;ko05012//Parkinson disease;ko05020//Prion disease;ko05166//Human T-cell leukemia virus 1 infection;ko04020//Calcium signaling pathway;ko05208//Chemical carcinogenesis - reactive oxygen species;ko05415//Diabetic cardiomyopathy;ko05017//Spinocerebellar ataxia;ko05164//Influenza A;ko0402…	K05863;K05863;K05863;K05863;K05863;K05863;K05863;K05863;K05863;K05863;K05863;K05863;K05863;K05863;K05863	GO:0005634//nucleus;GO:0005739//mitochondrion;GO:0005743//mitochondrial inner membrane;GO:0005757//mitochondrial permeability transition pore complex;GO:0005887//integral component of plasma membrane;GO:0016020//membrane;GO:0016021//integral component of membrane;GO:0042645//mitochondrial nucleoid;GO:0071817//MMXD complex	GO:0000295//adenine nucleotide transmembrane transporter activity;GO:0003723//RNA binding;GO:0005471//ATP:ADP antiporter activity;GO:0005515//protein binding;GO:0015078//proton transmembrane transporter activity;GO:0015207//adenine transmembrane transporter activity;GO:0015297//antiporter activity;GO:0017077//oxidative phosphorylation uncoupler activity;GO:0031625//ubiquitin protein ligase binding	GO:0007059//chromosome segregation;GO:0008284//positive regulation of cell population proliferation;GO:0015853//adenine transport;GO:0030183//B cell differentiation;GO:0030218//erythrocyte differentiation;GO:0046902//regulation of mitochondrial membrane permeability;GO:0051503//adenine nucleotide transport;GO:0055085//transmembrane transport;GO:0140021//mitochondrial ADP transmembrane transport;G…	--
ENST00000318037	RNF168	ring finger protein 168 [Source:HGNC Symbol;Acc:HGNC:26661]	-	-	-	-	GO:0000151//ubiquitin ligase complex;GO:0005634//nucleus;GO:0005654//nucleoplasm;GO:0005829//cytosol;GO:0032991//protein-containing complex;GO:0035861//site of double-strand break	GO:0003682//chromatin binding;GO:0004842//ubiquitin-protein transferase activity;GO:0005515//protein binding;GO:0016740//transferase activity;GO:0031491//nucleosome binding;GO:0042393//histone binding;GO:0043130//ubiquitin binding;GO:0046872//metal ion binding;GO:0070530//K63-linked polyubiquitin modification-dependent protein binding	GO:0006281//DNA repair;GO:0006302//double-strand break repair;GO:0006325//chromatin organization;GO:0006511//ubiquitin-dependent protein catabolic process;GO:0006974//cellular response to DNA damage stimulus;GO:0010212//response to ionizing radiation;GO:0016567//protein ubiquitination;GO:0033522//histone H2A ubiquitination;GO:0034244//negative regulation of transcription elongation from RNA polym…	--
ENST00000318244	OR2AJ1	olfactory receptor family 2 subfamily AJ member 1 [Source:HGNC Symbol;Acc:HGNC:15001]	Organismal Systems	Sensory system	ko04740//Olfactory transduction	K04257	GO:0005886//plasma membrane;GO:0016020//membrane;GO:0016021//integral component of membrane	GO:0004930//G protein-coupled receptor activity;GO:0004984//olfactory receptor activity	GO:0007165//signal transduction;GO:0007186//G protein-coupled receptor signaling pathway;GO:0007608//sensory perception of smell;GO:0050896//response to stimulus;GO:0050911//detection of chemical stimulus involved in sensory perception of smell	--
ENST00000318522	EML4	EMAP like 4 [Source:HGNC Symbol;Acc:HGNC:1316]	Human Diseases;Human Diseases;Human Diseases	Cancer: overview;Cancer: overview;Cancer: specific types	ko05200//Pathways in cancer;ko05235//PD-L1 expression and PD-1 checkpoint pathway in cancer;ko05223//Non-small cell lung cancer	K15420;K15420;K15420	GO:0005737//cytoplasm;GO:0005815//microtubule organizing center;GO:0005819//spindle;GO:0005829//cytosol;GO:0005856//cytoskeleton;GO:0005874//microtubule;GO:0015630//microtubule cytoskeleton;GO:0016020//membrane;GO:0030496//midbody;GO:0072686//mitotic spindle	GO:0003674//molecular_function;GO:0005515//protein binding;GO:0008017//microtubule binding;GO:0043014//alpha-tubulin binding;GO:0048487//beta-tubulin binding	GO:0000226//microtubule cytoskeleton organization;GO:0000278//mitotic cell cycle;GO:0007017//microtubule-based process;GO:0007049//cell cycle;GO:0007080//mitotic metaphase plate congression;GO:0008608//attachment of spindle microtubules to kinetochore;GO:0051301//cell division	--
ENST00000318627	FIBIN	fin bud initiation factor homolog [Source:HGNC Symbol;Acc:HGNC:33747]	-	-	-	-	GO:0005575//cellular_component;GO:0005576//extracellular region;GO:0005783//endoplasmic reticulum;GO:0005794//Golgi apparatus	GO:0003674//molecular_function;GO:0042803//protein homodimerization activity	GO:0008150//biological_process;GO:0010042//response to manganese ion;GO:0070528//protein kinase C signaling;GO:0071548//response to dexamethasone	--
ENST00000318631	MAP6D1	MAP6 domain containing 1 [Source:HGNC Symbol;Acc:HGNC:25753]	-	-	-	-	GO:0005737//cytoplasm;GO:0005794//Golgi apparatus;GO:0005798//Golgi-associated vesicle;GO:0005801//cis-Golgi network;GO:0005856//cytoskeleton;GO:0005874//microtubule	GO:0005516//calmodulin binding;GO:0008017//microtubule binding	GO:0000226//microtubule cytoskeleton organization;GO:0007026//negative regulation of microtubule depolymerization;GO:0018009//N-terminal peptidyl-L-cysteine N-palmitoylation;GO:0030705//cytoskeleton-dependent intracellular transport;GO:0070507//regulation of microtubule cytoskeleton organization	--
ENST00000318673	SLC23A3	novel protein, SLC23A3-NHEJ1 readthrough	-	-	-	-	-	-	-	--
ENST00000318950	SWAP70	switching B cell complex subunit SWAP70 [Source:HGNC Symbol;Acc:HGNC:17070]	-	-	-	-	GO:0005634//nucleus;GO:0005737//cytoplasm;GO:0005829//cytosol;GO:0005856//cytoskeleton;GO:0005886//plasma membrane;GO:0015629//actin cytoskeleton;GO:0016020//membrane;GO:0030027//lamellipodium;GO:0042995//cell projection	GO:0003677//DNA binding;GO:0005085//guanyl-nucleotide exchange factor activity;GO:0005509//calcium ion binding;GO:0005515//protein binding;GO:0005524//ATP binding;GO:0045296//cadherin binding	GO:0007204//positive regulation of cytosolic calcium ion concentration;GO:0008064//regulation of actin polymerization or depolymerization;GO:0016444//somatic cell DNA recombination;GO:0030835//negative regulation of actin filament depolymerization;GO:0032233//positive regulation of actin filament bundle assembly;GO:0032880//regulation of protein localization;GO:0033633//negative regulation of cel…	--
ENST00000319231	KCNK10	potassium two pore domain channel subfamily K member 10 [Source:HGNC Symbol;Acc:HGNC:6273]	Organismal Systems	Digestive system	ko04971//Gastric acid secretion	K04920	GO:0005886//plasma membrane;GO:0005887//integral component of plasma membrane;GO:0016020//membrane;GO:0016021//integral component of membrane	GO:0005244//voltage-gated ion channel activity;GO:0005267//potassium channel activity;GO:0022841//potassium ion leak channel activity	GO:0006811//ion transport;GO:0006813//potassium ion transport;GO:0007165//signal transduction;GO:0007613//memory;GO:0030322//stabilization of membrane potential;GO:0034765//regulation of ion transmembrane transport;GO:0071805//potassium ion transmembrane transport	--
ENST00000319688	KIDINS220	kinase D interacting substrate 220 [Source:HGNC Symbol;Acc:HGNC:29508]	Organismal Systems	Nervous system	ko04722//Neurotrophin signaling pathway	K12460	GO:0005768//endosome;GO:0005770//late endosome;GO:0005829//cytosol;GO:0016020//membrane;GO:0016021//integral component of membrane;GO:0032991//protein-containing complex	GO:0005515//protein binding;GO:0019887//protein kinase regulator activity;GO:0030165//PDZ domain binding	GO:0001701//in utero embryonic development;GO:0007399//nervous system development;GO:0010976//positive regulation of neuron projection development;GO:0038180//nerve growth factor signaling pathway;GO:0048813//dendrite morphogenesis;GO:0050790//regulation of catalytic activity;GO:1990090//cellular response to nerve growth factor stimulus	--
ENST00000320631	EHD1	EH domain containing 1 [Source:HGNC Symbol;Acc:HGNC:3242]	Cellular Processes	Transport and catabolism	ko04144//Endocytosis	K12483	GO:0005768//endosome;GO:0005769//early endosome;GO:0005811//lipid droplet;GO:0005886//plasma membrane;GO:0005929//cilium;GO:0010008//endosome membrane;GO:0016020//membrane;GO:0020018//ciliary pocket membrane;GO:0030139//endocytic vesicle;GO:0031095//platelet dense tubular network membrane;GO:0031410//cytoplasmic vesicle;GO:0031901//early endosome membrane;GO:0042995//cell projection;GO:0043231//i…	GO:0000166//nucleotide binding;GO:0005509//calcium ion binding;GO:0005515//protein binding;GO:0005524//ATP binding;GO:0005525//GTP binding;GO:0031267//small GTPase binding;GO:0042802//identical protein binding;GO:0045296//cadherin binding;GO:0046872//metal ion binding	GO:0006886//intracellular protein transport;GO:0006897//endocytosis;GO:0010886//positive regulation of cholesterol storage;GO:0010976//positive regulation of neuron projection development;GO:0015031//protein transport;GO:0016197//endosomal transport;GO:0030030//cell projection organization;GO:0031175//neuron projection development;GO:0032456//endocytic recycling;GO:0034383//low-density lipoprotei…	--
ENST00000320672	SSBP2	single stranded DNA binding protein 2 [Source:HGNC Symbol;Acc:HGNC:15831]	-	-	-	-	GO:0005634//nucleus;GO:0005737//cytoplasm	GO:0003677//DNA binding;GO:0003697//single-stranded DNA binding;GO:0005515//protein binding	GO:0006355//regulation of transcription, DNA-templated;GO:0045944//positive regulation of transcription by RNA polymerase II	--
ENST00000320816	DAB2	DAB adaptor protein 2 [Source:HGNC Symbol;Acc:HGNC:2662]	Cellular Processes	Transport and catabolism	ko04144//Endocytosis	K12475	GO:0001650//fibrillar center;GO:0005737//cytoplasm;GO:0005765//lysosomal membrane;GO:0005829//cytosol;GO:0005886//plasma membrane;GO:0005905//clathrin-coated pit;GO:0005925//focal adhesion;GO:0016020//membrane;GO:0030136//clathrin-coated vesicle;GO:0030665//clathrin-coated vesicle membrane;GO:0031410//cytoplasmic vesicle;GO:0043231//intracellular membrane-bounded organelle;GO:0048471//perinuclear…	GO:0005515//protein binding;GO:0008022//protein C-terminus binding;GO:0035615//clathrin adaptor activity;GO:0038024//cargo receptor activity;GO:0046332//SMAD binding;GO:0050750//low-density lipoprotein particle receptor binding	GO:0000122//negative regulation of transcription by RNA polymerase II;GO:0001934//positive regulation of protein phosphorylation;GO:0006897//endocytosis;GO:0006898//receptor-mediated endocytosis;GO:0006915//apoptotic process;GO:0010718//positive regulation of epithelial to mesenchymal transition;GO:0010862//positive regulation of pathway-restricted SMAD protein phosphorylation;GO:0010977//negativ…	--
ENST00000320912	MRFAP1	Morf4 family associated protein 1 [Source:HGNC Symbol;Acc:HGNC:24549]	-	-	-	-	GO:0005634//nucleus;GO:0005654//nucleoplasm;GO:0005737//cytoplasm;GO:0048471//perinuclear region of cytoplasm	GO:0005515//protein binding	-	--
ENST00000321256	NCBP2	nuclear cap binding protein subunit 2 [Source:HGNC Symbol;Acc:HGNC:7659]	Genetic Information Processing;Genetic Information Processing;Genetic Information Processing	Transcription;Translation;Translation	ko03040//Spliceosome;ko03013//Nucleocytoplasmic transport;ko03015//mRNA surveillance pathway	K12883;K12883;K12883	GO:0005634//nucleus;GO:0005654//nucleoplasm;GO:0005737//cytoplasm;GO:0005829//cytosol;GO:0005845//mRNA cap binding complex;GO:0005846//nuclear cap binding complex;GO:0034518//RNA cap binding complex	GO:0000339//RNA cap binding;GO:0000340//RNA 7-methylguanosine cap binding;GO:0003676//nucleic acid binding;GO:0003723//RNA binding;GO:0003729//mRNA binding;GO:0005515//protein binding;GO:0017069//snRNA binding	GO:0000184//nuclear-transcribed mRNA catabolic process, nonsense-mediated decay;GO:0000380//alternative mRNA splicing, via spliceosome;GO:0000398//mRNA splicing, via spliceosome;GO:0002191//cap-dependent translational initiation;GO:0006397//mRNA processing;GO:0006406//mRNA export from nucleus;GO:0006408//snRNA export from nucleus;GO:0006417//regulation of translation;GO:0006446//regulation of tra…	--
ENST00000321331	HIGD1A	HIG1 hypoxia inducible domain family member 1A [Source:HGNC Symbol;Acc:HGNC:29527]	-	-	-	-	GO:0005654//nucleoplasm;GO:0005739//mitochondrion;GO:0005743//mitochondrial inner membrane;GO:0016020//membrane;GO:0016021//integral component of membrane;GO:0031966//mitochondrial membrane;GO:0032991//protein-containing complex;GO:0070469//respirasome	-	GO:0043066//negative regulation of apoptotic process;GO:0097250//mitochondrial respirasome assembly	--
ENST00000321505	KIAA1549L	KIAA1549 like [Source:HGNC Symbol;Acc:HGNC:24836]	-	-	-	-	GO:0016020//membrane;GO:0016021//integral component of membrane	-	-	--
ENST00000322088	PPP2R1A	protein phosphatase 2 scaffold subunit Aalpha [Source:HGNC Symbol;Acc:HGNC:9302]	Human Diseases;Environmental Information Processing;Cellular Processes;Organismal Systems;Human Diseases;Organismal Systems;Environmental Information Processing;Environmental Information Processing;Environmental Information Processing;Human Diseases;Cellular Processes;Genetic Information Processing;Organismal Systems;Environmental Information Processing	Infectious disease: viral;Signal transduction;Cellular community - eukaryotes;Nervous system;Infectious disease: viral;Circulatory system;Signal transduction;Signal transduction;Signal transduction;Infectious disease: parasitic;Cell growth and death;Translation;Nervous system;Signal transduction	ko05165//Human papillomavirus infection;ko04151//PI3K-Akt signaling pathway;ko04530//Tight junction;ko04728//Dopaminergic synapse;ko05160//Hepatitis C;ko04261//Adrenergic signaling in cardiomyocytes;ko04071//Sphingolipid signaling pathway;ko04390//Hippo signaling pathway;ko04152//AMPK signaling pathway;ko05142//Chagas disease;ko04114//Oocyte meiosis;ko03015//mRNA surveillance pathway;ko04730//Lon…	K03456;K03456;K03456;K03456;K03456;K03456;K03456;K03456;K03456;K03456;K03456;K03456;K03456;K03456	GO:0000159//protein phosphatase type 2A complex;GO:0000775//chromosome, centromeric region;GO:0005634//nucleus;GO:0005694//chromosome;GO:0005737//cytoplasm;GO:0005739//mitochondrion;GO:0005829//cytosol;GO:0005886//plasma membrane;GO:0015630//microtubule cytoskeleton;GO:0016020//membrane;GO:0016328//lateral plasma membrane;GO:0030425//dendrite;GO:0042995//cell projection;GO:0043005//neuron project…	GO:0004722//protein serine/threonine phosphatase activity;GO:0005515//protein binding;GO:0019888//protein phosphatase regulator activity;GO:0046982//protein heterodimerization activity;GO:1990405//protein antigen binding	GO:0006275//regulation of DNA replication;GO:0006355//regulation of transcription, DNA-templated;GO:0006470//protein dephosphorylation;GO:0006672//ceramide metabolic process;GO:0006915//apoptotic process;GO:0007059//chromosome segregation;GO:0007143//female meiotic nuclear division;GO:0008380//RNA splicing;GO:0010033//response to organic substance;GO:0019932//second-messenger-mediated signaling;G…	--
ENST00000322734	ZNF660	zinc finger protein 660 [Source:HGNC Symbol;Acc:HGNC:26720]	-	-	-	-	GO:0005634//nucleus	GO:0000978//RNA polymerase II cis-regulatory region sequence-specific DNA binding;GO:0003677//DNA binding;GO:0003700//DNA-binding transcription factor activity;GO:0005515//protein binding;GO:0046872//metal ion binding;GO:1990837//sequence-specific double-stranded DNA binding	GO:0006357//regulation of transcription by RNA polymerase II	zf-C2H2
ENST00000323319	CLDN22	claudin 22 [Source:HGNC Symbol;Acc:HGNC:2044]	Human Diseases;Cellular Processes;Human Diseases;Organismal Systems;Environmental Information Processing	Infectious disease: bacterial;Cellular community - eukaryotes;Infectious disease: viral;Immune system;Signaling molecules and interaction	ko05130//Pathogenic Escherichia coli infection;ko04530//Tight junction;ko05160//Hepatitis C;ko04670//Leukocyte transendothelial migration;ko04514//Cell adhesion molecules	K06087;K06087;K06087;K06087;K06087	GO:0005886//plasma membrane;GO:0005923//bicellular tight junction;GO:0016020//membrane;GO:0016021//integral component of membrane;GO:0030054//cell junction	GO:0005198//structural molecule activity;GO:0005515//protein binding;GO:0042802//identical protein binding	GO:0007155//cell adhesion;GO:0016338//calcium-independent cell-cell adhesion via plasma membrane cell-adhesion molecules;GO:0070830//bicellular tight junction assembly	--
ENST00000324106	CD28	CD28 molecule [Source:HGNC Symbol;Acc:HGNC:1653]	Human Diseases;Organismal Systems;Environmental Information Processing;Human Diseases;Human Diseases;Human Diseases;Human Diseases;Human Diseases;Organismal Systems;Human Diseases;Human Diseases;Human Diseases	Infectious disease: viral;Immune system;Signaling molecules and interaction;Cancer: overview;Immune disease;Cardiovascular disease;Immune disease;Immune disease;Immune system;Endocrine and metabolic disease;Immune disease;Immune disease	ko05162//Measles;ko04660//T cell receptor signaling pathway;ko04514//Cell adhesion molecules;ko05235//PD-L1 expression and PD-1 checkpoint pathway in cancer;ko05322//Systemic lupus erythematosus;ko05416//Viral myocarditis;ko05323//Rheumatoid arthritis;ko05320//Autoimmune thyroid disease;ko04672//Intestinal immune network for IgA production;ko04940//Type I diabetes mellitus;ko05330//Allograft reje…	K06470;K06470;K06470;K06470;K06470;K06470;K06470;K06470;K06470;K06470;K06470;K06470	GO:0001772//immunological synapse;GO:0005829//cytosol;GO:0005886//plasma membrane;GO:0005887//integral component of plasma membrane;GO:0009897//external side of plasma membrane;GO:0009986//cell surface;GO:0016020//membrane;GO:0016021//integral component of membrane;GO:0098636//protein complex involved in cell adhesion	GO:0002020//protease binding;GO:0005515//protein binding;GO:0015026//coreceptor activity;GO:0019901//protein kinase binding;GO:0042802//identical protein binding	GO:0001819//positive regulation of cytokine production;GO:0002863//positive regulation of inflammatory response to antigenic stimulus;GO:0006955//immune response;GO:0006959//humoral immune response;GO:0007166//cell surface receptor signaling pathway;GO:0010628//positive regulation of gene expression;GO:0010629//negative regulation of gene expression;GO:0014068//positive regulation of phosphatidyl…	--
ENST00000324348	RNF227	ring finger protein 227 [Source:HGNC Symbol;Acc:HGNC:27571]	-	-	-	-	-	GO:0046872//metal ion binding;GO:0061630//ubiquitin protein ligase activity	GO:0016567//protein ubiquitination	--
ENST00000324501	PSEN1	presenilin 1 [Source:HGNC Symbol;Acc:HGNC:9508]	Human Diseases;Human Diseases;Human Diseases;Environmental Information Processing;Organismal Systems;Environmental Information Processing	Neurodegenerative disease;Neurodegenerative disease;Infectious disease: viral;Signal transduction;Nervous system;Signal transduction	ko05022//Pathways of neurodegeneration - multiple diseases;ko05010//Alzheimer disease;ko05165//Human papillomavirus infection;ko04310//Wnt signaling pathway;ko04722//Neurotrophin signaling pathway;ko04330//Notch signaling pathway	K04505;K04505;K04505;K04505;K04505;K04505	GO:0000139//Golgi membrane;GO:0000776//kinetochore;GO:0005634//nucleus;GO:0005640//nuclear outer membrane;GO:0005654//nucleoplasm;GO:0005737//cytoplasm;GO:0005739//mitochondrion;GO:0005743//mitochondrial inner membrane;GO:0005765//lysosomal membrane;GO:0005768//endosome;GO:0005769//early endosome;GO:0005783//endoplasmic reticulum;GO:0005789//endoplasmic reticulum membrane;GO:0005790//smooth endop…	GO:0004175//endopeptidase activity;GO:0004190//aspartic-type endopeptidase activity;GO:0005262//calcium channel activity;GO:0005515//protein binding;GO:0008013//beta-catenin binding;GO:0008233//peptidase activity;GO:0016787//hydrolase activity;GO:0030165//PDZ domain binding;GO:0042500//aspartic endopeptidase activity, intramembrane cleaving;GO:0045296//cadherin binding;GO:0051117//ATPase binding;…	GO:0000045//autophagosome assembly;GO:0000122//negative regulation of transcription by RNA polymerase II;GO:0001568//blood vessel development;GO:0001708//cell fate specification;GO:0001756//somitogenesis;GO:0001764//neuron migration;GO:0001921//positive regulation of receptor recycling;GO:0001933//negative regulation of protein phosphorylation;GO:0001934//positive regulation of protein phosphoryl…	--
ENST00000324559	ANO5	anoctamin 5 [Source:HGNC Symbol;Acc:HGNC:27337]	-	-	-	-	GO:0005783//endoplasmic reticulum;GO:0005789//endoplasmic reticulum membrane;GO:0005886//plasma membrane;GO:0016020//membrane;GO:0016021//integral component of membrane;GO:0031982//vesicle	GO:0005229//intracellular calcium activated chloride channel activity;GO:0005254//chloride channel activity;GO:0046983//protein dimerization activity	GO:0006821//chloride transport;GO:0034220//ion transmembrane transport;GO:0055085//transmembrane transport;GO:1902476//chloride transmembrane transport	--
ENST00000324685	RNF40	ring finger protein 40 [Source:HGNC Symbol;Acc:HGNC:16867]	-	-	-	-	GO:0000151//ubiquitin ligase complex;GO:0005634//nucleus;GO:0005654//nucleoplasm;GO:0005829//cytosol;GO:0016020//membrane;GO:0019898//extrinsic component of membrane;GO:0032991//protein-containing complex;GO:0033503//HULC complex;GO:0043005//neuron projection;GO:0043679//axon terminus	GO:0003730//mRNA 3'-UTR binding;GO:0004842//ubiquitin-protein transferase activity;GO:0005515//protein binding;GO:0016740//transferase activity;GO:0017075//syntaxin-1 binding;GO:0031624//ubiquitin conjugating enzyme binding;GO:0031625//ubiquitin protein ligase binding;GO:0042803//protein homodimerization activity;GO:0044877//protein-containing complex binding;GO:0046872//metal ion binding;GO:0061…	GO:0006325//chromatin organization;GO:0006511//ubiquitin-dependent protein catabolic process;GO:0010390//histone monoubiquitination;GO:0016567//protein ubiquitination;GO:0031401//positive regulation of protein modification process;GO:0033523//histone H2B ubiquitination;GO:0043434//response to peptide hormone;GO:0071894//histone H2B conserved C-terminal lysine ubiquitination;GO:1900364//negative r…	--
ENST00000324915	SPATA31C2	SPATA31 subfamily C member 2 [Source:HGNC Symbol;Acc:HGNC:24508]	-	-	-	-	GO:0016020//membrane;GO:0016021//integral component of membrane	-	GO:0007283//spermatogenesis;GO:0030154//cell differentiation	--
ENST00000325437	UBE2I	ubiquitin conjugating enzyme E2 I [Source:HGNC Symbol;Acc:HGNC:12485]	Human Diseases;Genetic Information Processing;Genetic Information Processing;Environmental Information Processing	Cancer: overview;Folding, sorting and degradation;Translation;Signal transduction	ko05206//MicroRNAs in cancer;ko04120//Ubiquitin mediated proteolysis;ko03013//Nucleocytoplasmic transport;ko04064//NF-kappa B signaling pathway	K10577;K10577;K10577;K10577	GO:0000795//synaptonemal complex;GO:0005634//nucleus;GO:0005635//nuclear envelope;GO:0005643//nuclear pore;GO:0005654//nucleoplasm;GO:0005737//cytoplasm;GO:0005829//cytosol;GO:0016604//nuclear body;GO:0016605//PML body;GO:0106068//SUMO ligase complex;GO:1990234//transferase complex;GO:1990356//sumoylated E2 ligase complex	GO:0000166//nucleotide binding;GO:0001221//transcription coregulator binding;GO:0003723//RNA binding;GO:0005515//protein binding;GO:0005524//ATP binding;GO:0008134//transcription factor binding;GO:0016740//transferase activity;GO:0019787//ubiquitin-like protein transferase activity;GO:0019789//SUMO transferase activity;GO:0019899//enzyme binding;GO:0043398//HLH domain binding;GO:0044388//small pr…	GO:0000122//negative regulation of transcription by RNA polymerase II;GO:0006464//cellular protein modification process;GO:0006511//ubiquitin-dependent protein catabolic process;GO:0007049//cell cycle;GO:0007059//chromosome segregation;GO:0007084//mitotic nuclear membrane reassembly;GO:0016925//protein sumoylation;GO:0032446//protein modification by small protein conjugation;GO:0043123//positive …	--
ENST00000325590	AMPH	amphiphysin [Source:HGNC Symbol;Acc:HGNC:471]	Cellular Processes;Organismal Systems	Transport and catabolism;Immune system	ko04144//Endocytosis;ko04666//Fc gamma R-mediated phagocytosis	K12562;K12562	GO:0005737//cytoplasm;GO:0005829//cytosol;GO:0005856//cytoskeleton;GO:0005886//plasma membrane;GO:0008021//synaptic vesicle;GO:0015629//actin cytoskeleton;GO:0016020//membrane;GO:0030054//cell junction;GO:0030672//synaptic vesicle membrane;GO:0031256//leading edge membrane;GO:0031410//cytoplasmic vesicle;GO:0045202//synapse	GO:0005515//protein binding;GO:0005543//phospholipid binding	GO:0006897//endocytosis;GO:0007268//chemical synaptic transmission;GO:0048488//synaptic vesicle endocytosis	--
ENST00000326654	ERGIC1	endoplasmic reticulum-golgi intermediate compartment 1 [Source:HGNC Symbol;Acc:HGNC:29205]	-	-	-	-	GO:0000139//Golgi membrane;GO:0005654//nucleoplasm;GO:0005783//endoplasmic reticulum;GO:0005789//endoplasmic reticulum membrane;GO:0005793//endoplasmic reticulum-Golgi intermediate compartment;GO:0005794//Golgi apparatus;GO:0016020//membrane;GO:0016021//integral component of membrane;GO:0030134//COPII-coated ER to Golgi transport vesicle;GO:0030173//integral component of Golgi membrane;GO:0030176…	GO:0005515//protein binding	GO:0006888//endoplasmic reticulum to Golgi vesicle-mediated transport;GO:0006890//retrograde vesicle-mediated transport, Golgi to endoplasmic reticulum;GO:0016192//vesicle-mediated transport	--
ENST00000326793	ACAP2	ArfGAP with coiled-coil, ankyrin repeat and PH domains 2 [Source:HGNC Symbol;Acc:HGNC:16469]	Cellular Processes	Transport and catabolism	ko04144//Endocytosis	K12489	GO:0001726//ruffle;GO:0005768//endosome;GO:0010008//endosome membrane;GO:0016020//membrane	GO:0005096//GTPase activator activity;GO:0005515//protein binding;GO:0046872//metal ion binding	GO:0030029//actin filament-based process;GO:0032456//endocytic recycling;GO:0050790//regulation of catalytic activity;GO:1990090//cellular response to nerve growth factor stimulus	--
ENST00000327681	USP45	ubiquitin specific peptidase 45 [Source:HGNC Symbol;Acc:HGNC:20080]	-	-	-	-	GO:0001917//photoreceptor inner segment;GO:0005634//nucleus;GO:0005654//nucleoplasm;GO:0005737//cytoplasm	GO:0004843//thiol-dependent deubiquitinase;GO:0005515//protein binding;GO:0008233//peptidase activity;GO:0008234//cysteine-type peptidase activity;GO:0008270//zinc ion binding;GO:0016787//hydrolase activity;GO:0046872//metal ion binding	GO:0003407//neural retina development;GO:0006281//DNA repair;GO:0006508//proteolysis;GO:0006511//ubiquitin-dependent protein catabolic process;GO:0016477//cell migration;GO:0016579//protein deubiquitination;GO:0045494//photoreceptor cell maintenance;GO:0070911//global genome nucleotide-excision repair	--
ENST00000328379	PTRHD1	peptidyl-tRNA hydrolase domain containing 1 [Source:HGNC Symbol;Acc:HGNC:33782]	-	-	-	-	-	GO:0004045//aminoacyl-tRNA hydrolase activity;GO:0005515//protein binding;GO:0016787//hydrolase activity	-	--
ENST00000328642	SYNM	synemin [Source:HGNC Symbol;Acc:HGNC:24466]	-	-	-	-	GO:0005737//cytoplasm;GO:0005856//cytoskeleton;GO:0005882//intermediate filament;GO:0005912//adherens junction;GO:0016020//membrane;GO:0030054//cell junction;GO:0042383//sarcolemma;GO:0043034//costamere;GO:0045111//intermediate filament cytoskeleton;GO:0060053//neurofilament cytoskeleton	GO:0005200//structural constituent of cytoskeleton;GO:0005515//protein binding;GO:0008307//structural constituent of muscle;GO:0017166//vinculin binding;GO:0019215//intermediate filament binding	GO:0031443//fast-twitch skeletal muscle fiber contraction;GO:0045104//intermediate filament cytoskeleton organization	--
ENST00000328902	GIMAP6	GTPase, IMAP family member 6 [Source:HGNC Symbol;Acc:HGNC:21918]	-	-	-	-	GO:0005737//cytoplasm;GO:0005829//cytosol	GO:0000166//nucleotide binding;GO:0005525//GTP binding	-	--
ENST00000329006	MANEAL	mannosidase endo-alpha like [Source:HGNC Symbol;Acc:HGNC:26452]	-	-	-	-	GO:0000139//Golgi membrane;GO:0005794//Golgi apparatus;GO:0016020//membrane;GO:0016021//integral component of membrane	GO:0004559//alpha-mannosidase activity;GO:0016787//hydrolase activity;GO:0016798//hydrolase activity, acting on glycosyl bonds	-	--
ENST00000329099	RFLNB	refilin B [Source:HGNC Symbol;Acc:HGNC:28705]	-	-	-	-	GO:0005737//cytoplasm;GO:0005856//cytoskeleton;GO:0015629//actin cytoskeleton;GO:0032432//actin filament bundle	GO:0031005//filamin binding	GO:0001837//epithelial to mesenchymal transition;GO:0030036//actin cytoskeleton organization;GO:0048705//skeletal system morphogenesis;GO:0061181//regulation of chondrocyte development;GO:0061182//negative regulation of chondrocyte development;GO:0061572//actin filament bundle organization;GO:1900158//negative regulation of bone mineralization involved in bone maturation	--
ENST00000329476	NPY2R	neuropeptide Y receptor Y2 [Source:HGNC Symbol;Acc:HGNC:7957]	Environmental Information Processing	Signaling molecules and interaction	ko04080//Neuroactive ligand-receptor interaction	K04205	GO:0005886//plasma membrane;GO:0005887//integral component of plasma membrane;GO:0005929//cilium;GO:0016020//membrane;GO:0016021//integral component of membrane;GO:0097730//non-motile cilium	GO:0001601//peptide YY receptor activity;GO:0004930//G protein-coupled receptor activity;GO:0004983//neuropeptide Y receptor activity;GO:0005246//calcium channel regulator activity;GO:0005515//protein binding;GO:0038023//signaling receptor activity	GO:0003151//outflow tract morphogenesis;GO:0003214//cardiac left ventricle morphogenesis;GO:0007165//signal transduction;GO:0007186//G protein-coupled receptor signaling pathway;GO:0007193//adenylate cyclase-inhibiting G protein-coupled receptor signaling pathway;GO:0007218//neuropeptide signaling pathway;GO:0007626//locomotory behavior	--
ENST00000330198	LMLN	leishmanolysin like peptidase [Source:HGNC Symbol;Acc:HGNC:15991]	-	-	-	-	GO:0005737//cytoplasm;GO:0005811//lipid droplet;GO:0005829//cytosol;GO:0005925//focal adhesion;GO:0016020//membrane;GO:0016021//integral component of membrane	GO:0004222//metalloendopeptidase activity;GO:0008233//peptidase activity;GO:0008237//metallopeptidase activity;GO:0016787//hydrolase activity;GO:0046872//metal ion binding	GO:0006508//proteolysis;GO:0007049//cell cycle;GO:0007155//cell adhesion;GO:0051301//cell division	--
ENST00000330687	CMTM4	CKLF like MARVEL transmembrane domain containing 4 [Source:HGNC Symbol;Acc:HGNC:19175]	-	-	-	-	GO:0016020//membrane;GO:0016021//integral component of membrane	GO:0005515//protein binding	-	--
ENST00000331161	ENKUR	enkurin, TRPC channel interacting protein [Source:HGNC Symbol;Acc:HGNC:28388]	-	-	-	-	GO:0001669//acrosomal vesicle;GO:0005929//cilium;GO:0031514//motile cilium;GO:0036126//sperm flagellum;GO:0042995//cell projection;GO:0097228//sperm principal piece;GO:0097728//9+0 motile cilium;GO:0097729//9+2 motile cilium	GO:0005515//protein binding;GO:0005516//calmodulin binding;GO:0017124//SH3 domain binding	GO:0030317//flagellated sperm motility;GO:0061966//establishment of left/right asymmetry	--
ENST00000331563	PKP3	plakophilin 3 [Source:HGNC Symbol;Acc:HGNC:9025]	-	-	-	-	GO:0001533//cornified envelope;GO:0005634//nucleus;GO:0005654//nucleoplasm;GO:0005737//cytoplasm;GO:0005886//plasma membrane;GO:0005911//cell-cell junction;GO:0005912//adherens junction;GO:0030054//cell junction;GO:0030057//desmosome;GO:1990124//messenger ribonucleoprotein complex	GO:0005515//protein binding;GO:0019899//enzyme binding;GO:0045294//alpha-catenin binding;GO:0045296//cadherin binding;GO:0050839//cell adhesion molecule binding;GO:0098641//cadherin binding involved in cell-cell adhesion	GO:0002159//desmosome assembly;GO:0007043//cell-cell junction assembly;GO:0007155//cell adhesion;GO:0010628//positive regulation of gene expression;GO:0072659//protein localization to plasma membrane;GO:0098609//cell-cell adhesion;GO:1902373//negative regulation of mRNA catabolic process	--
ENST00000331666	EIF3C	eukaryotic translation initiation factor 3 subunit C [Source:HGNC Symbol;Acc:HGNC:3279]	-	-	-	-	GO:0005737//cytoplasm;GO:0005829//cytosol;GO:0005852//eukaryotic translation initiation factor 3 complex;GO:0016282//eukaryotic 43S preinitiation complex;GO:0032991//protein-containing complex;GO:0033290//eukaryotic 48S preinitiation complex	GO:0003723//RNA binding;GO:0003743//translation initiation factor activity;GO:0005515//protein binding;GO:0031369//translation initiation factor binding;GO:0043022//ribosome binding	GO:0001732//formation of cytoplasmic translation initiation complex;GO:0002183//cytoplasmic translational initiation;GO:0006412//translation;GO:0006413//translational initiation;GO:0045727//positive regulation of translation;GO:1902416//positive regulation of mRNA binding	--
ENST00000331872	GLUL	glutamate-ammonia ligase [Source:HGNC Symbol;Acc:HGNC:4341]	Metabolism;Cellular Processes;Organismal Systems;Organismal Systems;Metabolism;Metabolism;Metabolism;Metabolism;Metabolism	Global and overview maps;Cell growth and death;Nervous system;Nervous system;Global and overview maps;Carbohydrate metabolism;Amino acid metabolism;Amino acid metabolism;Energy metabolism	ko01100//Metabolic pathways;ko04217//Necroptosis;ko04724//Glutamatergic synapse;ko04727//GABAergic synapse;ko01230//Biosynthesis of amino acids;ko00630//Glyoxylate and dicarboxylate metabolism;ko00250//Alanine, aspartate and glutamate metabolism;ko00220//Arginine biosynthesis;ko00910//Nitrogen metabolism	K01915;K01915;K01915;K01915;K01915;K01915;K01915;K01915;K01915	GO:0005634//nucleus;GO:0005737//cytoplasm;GO:0005739//mitochondrion;GO:0005783//endoplasmic reticulum;GO:0005791//rough endoplasmic reticulum;GO:0005829//cytosol;GO:0005886//plasma membrane;GO:0016020//membrane;GO:0032991//protein-containing complex;GO:0042995//cell projection;GO:0043005//neuron projection;GO:0043204//perikaryon;GO:0043209//myelin sheath;GO:0043231//intracellular membrane-bounded…	GO:0000166//nucleotide binding;GO:0000287//magnesium ion binding;GO:0003824//catalytic activity;GO:0004356//glutamate-ammonia ligase activity;GO:0005515//protein binding;GO:0005524//ATP binding;GO:0016595//glutamate binding;GO:0016740//transferase activity;GO:0016874//ligase activity;GO:0019706//protein-cysteine S-palmitoyltransferase activity;GO:0030145//manganese ion binding;GO:0042802//identic…	GO:0001525//angiogenesis;GO:0006536//glutamate metabolic process;GO:0006538//glutamate catabolic process;GO:0006542//glutamine biosynthetic process;GO:0006807//nitrogen compound metabolic process;GO:0008283//cell population proliferation;GO:0009267//cellular response to starvation;GO:0009749//response to glucose;GO:0010594//regulation of endothelial cell migration;GO:0018345//protein palmitoylati…	--
ENST00000331898	OPCML	opioid binding protein/cell adhesion molecule like [Source:HGNC Symbol;Acc:HGNC:8143]	-	-	-	-	GO:0005576//extracellular region;GO:0005886//plasma membrane;GO:0016020//membrane;GO:0031225//anchored component of membrane	GO:0005515//protein binding	GO:0007155//cell adhesion;GO:0008038//neuron recognition	--
ENST00000332272	CHST6	carbohydrate sulfotransferase 6 [Source:HGNC Symbol;Acc:HGNC:6938]	Metabolism	Glycan biosynthesis and metabolism	ko00533//Glycosaminoglycan biosynthesis - keratan sulfate	K09671	GO:0000139//Golgi membrane;GO:0005794//Golgi apparatus;GO:0005802//trans-Golgi network;GO:0016020//membrane;GO:0016021//integral component of membrane	GO:0001517//N-acetylglucosamine 6-O-sulfotransferase activity;GO:0008146//sulfotransferase activity;GO:0016740//transferase activity;GO:0045130//keratan sulfotransferase activity	GO:0005975//carbohydrate metabolic process;GO:0006044//N-acetylglucosamine metabolic process;GO:0006790//sulfur compound metabolic process;GO:0018146//keratan sulfate biosynthetic process	--
ENST00000332843	COLEC10	collectin subfamily member 10 [Source:HGNC Symbol;Acc:HGNC:2220]	-	-	-	-	GO:0005576//extracellular region;GO:0005581//collagen trimer;GO:0005615//extracellular space;GO:0005737//cytoplasm;GO:0005794//Golgi apparatus;GO:0009897//external side of plasma membrane;GO:1905370//serine-type endopeptidase complex	GO:0005537//mannose binding;GO:0030246//carbohydrate binding;GO:0042056//chemoattractant activity	GO:0001867//complement activation, lectin pathway;GO:0002752//cell surface pattern recognition receptor signaling pathway;GO:0006508//proteolysis;GO:0045087//innate immune response;GO:0050918//positive chemotaxis;GO:1903028//positive regulation of opsonization;GO:1904888//cranial skeletal system development	--
ENST00000333407	FAM83F	family with sequence similarity 83 member F [Source:HGNC Symbol;Acc:HGNC:25148]	-	-	-	-	-	GO:0005515//protein binding;GO:0019901//protein kinase binding	GO:0007165//signal transduction	--
ENST00000333503	PGP	phosphoglycolate phosphatase [Source:HGNC Symbol;Acc:HGNC:8909]	Metabolism;Metabolism;Metabolism	Global and overview maps;Global and overview maps;Carbohydrate metabolism	ko01100//Metabolic pathways;ko01200//Carbon metabolism;ko00630//Glyoxylate and dicarboxylate metabolism	K19269;K19269;K19269	GO:0005737//cytoplasm	GO:0000121//glycerol-1-phosphatase activity;GO:0000287//magnesium ion binding;GO:0004721//phosphoprotein phosphatase activity;GO:0004725//protein tyrosine phosphatase activity;GO:0008967//phosphoglycolate phosphatase activity;GO:0016787//hydrolase activity;GO:0016791//phosphatase activity;GO:0043136//glycerol-3-phosphatase activity;GO:0046872//metal ion binding;GO:0098519//nucleotide phosphatase …	GO:0005975//carbohydrate metabolic process;GO:0006114//glycerol biosynthetic process;GO:0006650//glycerophospholipid metabolic process;GO:0016311//dephosphorylation;GO:0035335//peptidyl-tyrosine dephosphorylation;GO:0045721//negative regulation of gluconeogenesis	--
ENST00000333535	SCN5A	sodium voltage-gated channel alpha subunit 5 [Source:HGNC Symbol;Acc:HGNC:10593]	Organismal Systems	Circulatory system	ko04261//Adrenergic signaling in cardiomyocytes	K04838	GO:0001518//voltage-gated sodium channel complex;GO:0005654//nucleoplasm;GO:0005730//nucleolus;GO:0005737//cytoplasm;GO:0005783//endoplasmic reticulum;GO:0005886//plasma membrane;GO:0005901//caveola;GO:0009986//cell surface;GO:0014704//intercalated disc;GO:0016020//membrane;GO:0016021//integral component of membrane;GO:0016328//lateral plasma membrane;GO:0030018//Z disc;GO:0030315//T-tubule;GO:00…	GO:0005216//ion channel activity;GO:0005244//voltage-gated ion channel activity;GO:0005248//voltage-gated sodium channel activity;GO:0005261//cation channel activity;GO:0005272//sodium channel activity;GO:0005515//protein binding;GO:0005516//calmodulin binding;GO:0017134//fibroblast growth factor binding;GO:0019899//enzyme binding;GO:0019901//protein kinase binding;GO:0019904//protein domain spec…	GO:0002027//regulation of heart rate;GO:0003161//cardiac conduction system development;GO:0003231//cardiac ventricle development;GO:0003360//brainstem development;GO:0006811//ion transport;GO:0006814//sodium ion transport;GO:0010765//positive regulation of sodium ion transport;GO:0014894//response to denervation involved in regulation of muscle adaptation;GO:0019228//neuronal action potential;GO:…	--
ENST00000333750	CRACR2A	calcium release activated channel regulator 2A [Source:HGNC Symbol;Acc:HGNC:28657]	-	-	-	-	GO:0000139//Golgi membrane;GO:0001772//immunological synapse;GO:0005576//extracellular region;GO:0005737//cytoplasm;GO:0005794//Golgi apparatus;GO:0005815//microtubule organizing center;GO:0005856//cytoskeleton;GO:0005886//plasma membrane;GO:0016020//membrane;GO:0031982//vesicle;GO:0032588//trans-Golgi network membrane;GO:0033093//Weibel-Palade body;GO:0035580//specific granule lumen	GO:0000166//nucleotide binding;GO:0003924//GTPase activity;GO:0005509//calcium ion binding;GO:0005515//protein binding;GO:0005525//GTP binding;GO:0046872//metal ion binding	GO:0002115//store-operated calcium entry;GO:0002250//adaptive immune response;GO:0002376//immune system process;GO:0006811//ion transport;GO:0006816//calcium ion transport;GO:0016197//endosomal transport;GO:0032237//activation of store-operated calcium channel activity;GO:0034776//response to histamine;GO:0045063//T-helper 1 cell differentiation;GO:0046330//positive regulation of JNK cascade;GO:0…	--
ENST00000333813	TRARG1	trafficking regulator of GLUT4 (SLC2A4) 1 [Source:HGNC Symbol;Acc:HGNC:29592]	-	-	-	-	GO:0005737//cytoplasm;GO:0005886//plasma membrane;GO:0012505//endomembrane system;GO:0016020//membrane;GO:0016021//integral component of membrane;GO:0030659//cytoplasmic vesicle membrane;GO:0048471//perinuclear region of cytoplasm	-	GO:0032869//cellular response to insulin stimulus;GO:0044381//glucose import in response to insulin stimulus;GO:0072659//protein localization to plasma membrane;GO:0099500//vesicle fusion to plasma membrane;GO:0099638//endosome to plasma membrane protein transport	--
ENST00000334049	GNAL	G protein subunit alpha L [Source:HGNC Symbol;Acc:HGNC:4388]	Human Diseases;Environmental Information Processing;Organismal Systems;Human Diseases;Human Diseases;Organismal Systems	Neurodegenerative disease;Signal transduction;Nervous system;Infectious disease: parasitic;Infectious disease: parasitic;Sensory system	ko05012//Parkinson disease;ko04020//Calcium signaling pathway;ko04728//Dopaminergic synapse;ko05142//Chagas disease;ko05146//Amoebiasis;ko04740//Olfactory transduction	K04633;K04633;K04633;K04633;K04633;K04633	GO:0005834//heterotrimeric G-protein complex;GO:0005886//plasma membrane;GO:0070062//extracellular exosome	GO:0000166//nucleotide binding;GO:0001664//G protein-coupled receptor binding;GO:0003924//GTPase activity;GO:0005515//protein binding;GO:0005525//GTP binding;GO:0019001//guanyl nucleotide binding;GO:0031683//G-protein beta/gamma-subunit complex binding;GO:0046872//metal ion binding	GO:0007165//signal transduction;GO:0007186//G protein-coupled receptor signaling pathway;GO:0007188//adenylate cyclase-modulating G protein-coupled receptor signaling pathway;GO:0007189//adenylate cyclase-activating G protein-coupled receptor signaling pathway;GO:0007191//adenylate cyclase-activating dopamine receptor signaling pathway;GO:0007606//sensory perception of chemical stimulus	--
ENST00000334421	TRIM7	tripartite motif containing 7 [Source:HGNC Symbol;Acc:HGNC:16278]	-	-	-	-	GO:0005634//nucleus;GO:0005737//cytoplasm;GO:0005794//Golgi apparatus	GO:0005515//protein binding;GO:0008270//zinc ion binding;GO:0016740//transferase activity;GO:0046872//metal ion binding;GO:0061630//ubiquitin protein ligase activity	GO:0016567//protein ubiquitination	--
ENST00000334705	FAM91A1	family with sequence similarity 91 member A1 [Source:HGNC Symbol;Acc:HGNC:26306]	-	-	-	-	GO:0005794//Golgi apparatus;GO:0005802//trans-Golgi network;GO:0031410//cytoplasmic vesicle	GO:0005515//protein binding	GO:0006886//intracellular protein transport;GO:0099041//vesicle tethering to Golgi	--
ENST00000334830	TMPRSS11A	transmembrane serine protease 11A [Source:HGNC Symbol;Acc:HGNC:27954]	-	-	-	-	GO:0005576//extracellular region;GO:0005887//integral component of plasma membrane;GO:0016020//membrane;GO:0016021//integral component of membrane	GO:0004252//serine-type endopeptidase activity;GO:0008233//peptidase activity;GO:0008236//serine-type peptidase activity;GO:0016787//hydrolase activity	GO:0006508//proteolysis;GO:0007049//cell cycle	--
ENST00000334884	KMT2E	lysine methyltransferase 2E (inactive) [Source:HGNC Symbol;Acc:HGNC:18541]	Metabolism;Metabolism	Global and overview maps;Amino acid metabolism	ko01100//Metabolic pathways;ko00310//Lysine degradation	K09189;K09189	GO:0000785//chromatin;GO:0005634//nucleus;GO:0005654//nucleoplasm;GO:0005694//chromosome;GO:0005737//cytoplasm;GO:0005815//microtubule organizing center;GO:0005856//cytoskeleton;GO:0005886//plasma membrane;GO:0016020//membrane;GO:0016604//nuclear body;GO:0016607//nuclear speck;GO:0032991//protein-containing complex;GO:0035327//transcriptionally active chromatin	GO:0005515//protein binding;GO:0019899//enzyme binding;GO:0035064//methylated histone binding;GO:0046872//metal ion binding	GO:0002446//neutrophil mediated immunity;GO:0006306//DNA methylation;GO:0006325//chromatin organization;GO:0007049//cell cycle;GO:0030218//erythrocyte differentiation;GO:0042119//neutrophil activation;GO:0045893//positive regulation of transcription, DNA-templated;GO:1900087//positive regulation of G1/S transition of mitotic cell cycle;GO:1905437//positive regulation of histone H3-K4 trimethylati…	--
ENST00000335012	C3orf70	chromosome 3 open reading frame 70 [Source:HGNC Symbol;Acc:HGNC:33731]	-	-	-	-	-	-	GO:0007399//nervous system development;GO:0048512//circadian behavior	--
ENST00000336332	ZXDC	ZXD family zinc finger C [Source:HGNC Symbol;Acc:HGNC:28160]	-	-	-	-	GO:0005575//cellular_component;GO:0005634//nucleus	GO:0003712//transcription coregulator activity;GO:0003713//transcription coactivator activity;GO:0005515//protein binding;GO:0030275//LRR domain binding;GO:0046872//metal ion binding;GO:0070742//C2H2 zinc finger domain binding	GO:0006357//regulation of transcription by RNA polymerase II;GO:0045893//positive regulation of transcription, DNA-templated	zf-C2H2
ENST00000336726	HORMAD2	HORMA domain containing 2 [Source:HGNC Symbol;Acc:HGNC:28383]	-	-	-	-	GO:0000795//synaptonemal complex;GO:0005634//nucleus;GO:0005654//nucleoplasm;GO:0005694//chromosome;GO:0005813//centrosome;GO:0005829//cytosol	GO:0005515//protein binding	GO:0051177//meiotic sister chromatid cohesion;GO:0051321//meiotic cell cycle	--
ENST00000336787	RAB27A	RAB27A, member RAS oncogene family [Source:HGNC Symbol;Acc:HGNC:9766]	-	-	-	-	GO:0001750//photoreceptor outer segment;GO:0005576//extracellular region;GO:0005737//cytoplasm;GO:0005764//lysosome;GO:0005768//endosome;GO:0005770//late endosome;GO:0005794//Golgi apparatus;GO:0005829//cytosol;GO:0016020//membrane;GO:0016324//apical plasma membrane;GO:0030141//secretory granule;GO:0030425//dendrite;GO:0030667//secretory granule membrane;GO:0032585//multivesicular body membrane;G…	GO:0000166//nucleotide binding;GO:0003924//GTPase activity;GO:0003925//G protein activity;GO:0005515//protein binding;GO:0005525//GTP binding;GO:0016787//hydrolase activity;GO:0019003//GDP binding;GO:0019904//protein domain specific binding;GO:0031489//myosin V binding	GO:0006605//protein targeting;GO:0006887//exocytosis;GO:0007596//blood coagulation;GO:0010628//positive regulation of gene expression;GO:0016192//vesicle-mediated transport;GO:0019882//antigen processing and presentation;GO:0030318//melanocyte differentiation;GO:0032400//melanosome localization;GO:0032402//melanosome transport;GO:0036257//multivesicular body organization;GO:0043316//cytotoxic T c…	--
[truncated: 644 more rows]

## Sheet: Table S7
Table S7. Dysregulated genes in ccRCC retrieved from TCGA
ID	log2FoldChange	pvalue	change
MFSD4	-5.24662	0	DOWN
PVT1	4.61386	0	UP
LINC00675	-7.20031	1.91826e-291	DOWN
AC074286.1	-3.63721	3.53696e-271	DOWN
TTC21B-AS1	8.43714	3.31887e-271	UP
SPAG4	4.10262	2.59107e-267	UP
NDUFA4L2	5.79277	1.39113e-249	UP
ACPP	-5.59976	6.47911e-242	DOWN
RP11-61L19.2	-6.56982	1.09751e-236	DOWN
EGLN3	4.24262	4.66268e-233	UP
[truncated: 5,837 more rows]

## Sheet: Table S8
Table S8. Prognostic DEGs in ccRCC retrived from TCGA
[truncated: 2,740 more rows]

[truncated: 4 more sheets: Table S9, Table S10, Table S11, Table S12]
